# Supplementary material for: Preliminary exploratory research on the application value of oral and intestinal meta-genomics in predicting subjects' occupations–A case study of the distinction between students and migrant workers
Source: Front Microbiol. 2024 Feb 6;14:1330603. doi: 10.3389/fmicb.2023.1330603 (PMC10883652; doi:10.3389/fmicb.2023.1330603)
Supplement: Supplementary file 2 [file Data_Sheet_2.ZIP]

Archive with 1 entries (1 files):
- File_S1.R
