# Supplementary material for: Preliminary exploratory research on the application value of oral and intestinal meta-genomics in predicting subjects' occupations–A case study of the distinction between students and migrant workers
Source: Front Microbiol. 2024 Feb 6;14:1330603. doi: 10.3389/fmicb.2023.1330603 (PMC10883652; doi:10.3389/fmicb.2023.1330603)
Supplement: Supplementary file 2 [file Data_Sheet_2.ZIP › File_S1.R]

#Library the package (line 1 of Algorithm 1)
library(randomForest)
library(zCompositions)
type<-data.frame(type=c("S","F"))
#Divide the 40 individuals into training and test sets with ratio of 7:3 (line 2 of Algorithm 1)
set.seed(123)
St_select<-sample(20,14)
set.seed(456)
La_select<-sample(20,14)
#Input basic data (line 3 of Algorithm 1) 
basicdata<-read.csv("File_S2.csv",row.names = 1,header = TRUE)
#for each feature type do (line 4 of Algorithm 1)
for (k in 1:6) {	
  #Extract basic data of corresponding feature type (line 5 of Algorithm 1) 
  oridata<-basicdata[basicdata$method==k,2:81]
  oridata<-as.data.frame(t(oridata))
  group<-data.frame(Sample=rownames(oridata))
  group$group<-substr(group$Sample,1,2)
  group$Type<-substr(group$Sample,nchar(group$Sample),nchar(group$Sample))
  #for each sample type do (line 6 of Algorithm 1)
  for (j in 1:2) {
    #Extract basic data for the corresponding sample type (line 7 of Algorithm 1)
    filterdata<-oridata[group$Type==type$type[j],]
    group2<-group[group$Type==type$type[j],]
    #Filter out features not detected in more than 10 samples (line 8 of Algorithm 1)
    filterdata[filterdata>0]=1
    detectednumber<-as.data.frame(colSums(filterdata))
    data75<-oridata[group$Type==type$type[j],detectednumber>29]
    data75<-cmultRepl(data75,z.warning = 1)
    #Transform feature names into standard format to avoide error caused by feature names
    featuresnames<-data.frame(Number=paste(type$type[j],1:ncol(data75),sep = ""),features=colnames(data75))
    modelbasic<-cbind(data75,group2$group)
    colnames(modelbasic)=c(featuresnames$Number,'group')
    modelbasic_St<-modelbasic[modelbasic$group=='St',]
    modelbasic_La<-modelbasic[modelbasic$group=='La',]
    # Divide the basic data into training and test sets (line 9 of Algorithm 1)
    training_set<-rbind(modelbasic_St[St_select,],modelbasic_La[La_select,])
    test_set<-rbind(modelbasic_St[-St_select,],modelbasic_La[-La_select,])
    #Conduct the first ``bestmodel'' (line 10 of Algorithm 1)
    bestmodel<-randomForest(as.factor(training_set$group)~.,data=training_set,importance=TRUE,ntree=100)
    #Evaluate the accuracy of ``bestmodel'' in training (accb1) and test (accb2) sets (line 11 of Algorithm 1)
    train_predict<-predict(bestmodel,training_set)
    compare_train<-table(training_set$group,train_predict,dnn=c('Actual','Predicted'))
    test_predict<-predict(bestmodel,test_set)
    compare_test<-table(test_set$group,test_predict,dnn=c('Actual','Predicted'))
    accb1=sum(diag(compare_train)/sum(compare_train))
    accb2=sum(diag(compare_test)/sum(compare_test))
    #Record the best accuracy of each round and the features in ``bestmodel''
    bestaccchange<-data.frame(N=ncol(data75):1,Train=0,Test=0)
    bestfeatures<-importance_features<-data.frame(averageimportance=rep(0,ncol(test_set)-1),rank=0)
    rownames(bestfeatures)=rownames(importance_features)<-colnames(test_set)[1:ncol(test_set)-1]
    #Set N = the count of the total number of the remain features (line 12 of Algorithm 1)
    N<-ncol(data75)
    #While N>0 (line 13 of Algorithm 1)
    while (N>0){
      import<-as.data.frame(matrix(nrow = nrow(importance_features),ncol = 100))
      rownames(import)<-rownames(importance_features)
      Accuracydata<-data.frame(No=1:100,acctrain=0,acctest=0)
      #for i=1:100 do (line 14 of Algorithm 1)
      for (i in 1:100) {
        #Conduct a template model with all N features based on the training set (line 15 of Algorithm 1)
        tempmodel<-randomForest(as.factor(training_set$group)~.,data=training_set,importance=TRUE,ntree=100)
        #Evaluate the importance of each feature in the model (line 16 of Algorithm 1)
        import[,i]=tempmodel$importance[,3]
        #Evaluate the accuracy of each model in training (acci1) and test (acci2) sets (line 17 of Algorithm 1)
        train_predict<-predict(tempmodel,training_set)
        compare_train<-table(training_set$group,train_predict,dnn=c('Actual','Predicted'))
        test_predict<-predict(tempmodel,test_set)
        compare_test<-table(test_set$group,test_predict,dnn=c('Actual','Predicted'))
        Accuracydata$acctest[i]=sum(diag(compare_test)/sum(compare_test))
        Accuracydata$acctrain[i]=sum(diag(compare_train)/sum(compare_train))
        #If acci1+acci2>=accb1+accb2 then (line 18 of Algorithm 1)
        if (round(Accuracydata$acctrain[i]+Accuracydata$acctest[i],10)>=round(accb1+accb2,10)) {
          # Replace ``bestmodel'', accb1 and accb2 with the current model (line 19-21 of Algorithm 1)
          bestmodel<-tempmodel
          accb1<-Accuracydata$acctrain[i]
          accb2<-Accuracydata$acctest[i]
          bestfeatures<-importance_features
        }
      }
      #Rank the features with the average of the mean decrease accuracy in the 100 models (line 24 of Algorithm 1)
      Accuracydata$sum<-Accuracydata$acctrain+Accuracydata$acctest
      Accuracydata<-Accuracydata[Accuracydata$sum==max(Accuracydata$sum),]
      bestaccchange$Train[bestaccchange$N==N]<-Accuracydata$acctrain[1]
      bestaccchange$Test[bestaccchange$N==N]<-Accuracydata$acctest[1]
      importance_features$averageimportance=rowSums(import)/100
      importance_features$rank<-order(importance_features$averageimportance,decreasing=TRUE)
      N=N-1 #(line 25 of Algorithm 1)
      #Eliminate the lest valuable feature (line 26 of Algorithm 1)
      importance_features<-importance_features[importance_features$rank<=N,]			
      selected_features<-rownames(importance_features)
      training_set<-training_set[,c(selected_features,'group')]
      test_set<-test_set[,c(selected_features,'group')]
    }
     #Output the best model of the corresponding sample type and feature type (line 28 of Algorithm 1)
    bestfeatures$name<-featuresnames$features[which(featuresnames$Number %in% rownames(bestfeatures))]
    besttrain<-rbind(modelbasic_St[St_select,c(rownames(bestfeatures),'group')],
                     modelbasic_La[La_select,c(rownames(bestfeatures),'group')])
    besttest<-rbind(modelbasic_St[-St_select,c(rownames(bestfeatures),'group')],
                    modelbasic_La[-La_select,c(rownames(bestfeatures),'group')])
    save(bestaccchange,bestmodel,bestfeatures,besttrain,besttest,accb1,accb2,
         file=paste('File_S3_',2*k-2+j,'.RData',sep=''))
  }	
}
