# Supplementary material for: Preliminary exploratory research on the application value of oral and intestinal meta-genomics in predicting subjects' occupations–A case study of the distinction between students and migrant workers
Source: Front Microbiol. 2024 Feb 6;14:1330603. doi: 10.3389/fmicb.2023.1330603 (PMC10883652; doi:10.3389/fmicb.2023.1330603)
Supplement: Supplementary file 3 [file Data_Sheet_3.CSV]

feature	method	St1S	St2S	St3S	St4S	St5S	St6S	St7S	St8S	St9S	St10S	St11S	St12S	St13S	St14S	St15S	St16S	St17S	St18S	St19S	St20S	La1S	La2S	La3S	La4S	La5S	La6S	La7S	La8S	La9S	La10S	La11S	La12S	La13S	La14S	La15S	La16S	La17S	La18S	La19S	La20S	St1F	St2F	St3F	St4F	St5F	St6F	St7F	St8F
[Actinobacillus]_rossii	1	0	0	0	62	9	5	22	0	121	49	0	0	32	7	0	42	13	147	18	0	42	4	9	31	24	5	8	0	3	0	253	0	5	54	0	3	0	15	24	69	0	0	0	0	0	0	5	0
[Arcobacter]_porcinus	1	0	0	0	0	0	0	0	0	0	0	0	0	0	0	0	0	0	0	0	0	0	0	0	5	6	0	7	0	3	0	20	0	0	0	0	0	0	0	0	14	0	0	0	0	0	0	0	0
[Ashbya]_acerinom._inval._	1	0	0	0	0	0	0	0	28	0	0	0	0	0	0	0	0	0	0	0	0	0	0	0	0	0	0	0	0	0	0	0	0	0	0	0	0	0	0	0	0	0	0	0	0	0	0	0	0
[Bacillus]_selenitireducens	1	0	0	0	0	0	0	0	0	0	0	0	0	0	0	0	0	0	0	0	0	0	0	0	0	5	0	0	0	7	0	0	0	7	0	0	0	0	0	0	0	0	0	0	0	0	0	0	0
[Bacillus]_sp._KCTC_13219	1	0	0	0	0	0	0	0	0	0	0	0	0	0	0	0	0	0	0	0	0	0	0	0	0	0	0	0	0	0	0	0	0	0	0	0	3	0	0	0	0	0	0	0	0	0	0	0	0
[Bacteroides]_pectinophilus	1	0	0	0	0	0	0	0	0	0	0	0	0	0	0	0	0	8	0	0	0	6	3	0	0	5	0	0	0	0	0	17	0	0	0	0	0	0	4	0	0	73	1486	510	1196	531	382	524	2216
[Butyribacterium]_methylotrophicum	1	0	0	0	0	0	0	0	0	0	0	0	0	0	0	0	0	0	0	0	0	0	0	0	0	0	0	0	0	0	0	0	0	0	0	0	0	0	0	0	0	0	0	0	0	0	7	37	0
[Candida]_auris	1	0	0	0	0	0	0	0	22	0	0	0	0	0	0	0	0	0	0	0	0	0	0	0	0	0	0	0	0	0	0	0	0	0	0	0	0	0	0	0	0	5	0	0	0	0	0	0	0
[Candida]_boidinii	1	0	0	0	0	0	0	0	247	0	0	0	0	0	0	0	0	0	0	0	0	0	0	0	0	0	0	0	0	0	0	0	0	0	0	0	0	0	0	0	0	0	0	0	0	0	0	0	0
[Candida]_duobushaemulonis	1	0	0	0	0	0	0	0	31	0	0	0	0	0	0	0	0	0	0	0	0	0	0	0	0	0	0	0	0	0	0	0	0	0	0	0	0	0	0	0	0	0	0	0	0	0	0	0	0
[Candida]_glabrata	1	0	0	0	0	0	0	0	4	0	0	0	0	0	0	0	0	0	0	0	0	0	0	0	0	0	0	0	0	0	0	0	0	0	0	0	0	0	0	0	0	0	0	0	0	0	0	0	0
[Candida]_haemuloni	1	0	0	0	0	0	0	0	9	0	0	0	0	0	0	0	0	0	0	0	0	0	0	0	0	0	0	0	0	0	0	0	0	0	0	0	0	0	0	0	0	0	0	0	0	0	0	0	0
[Candida]_intermedia	1	0	0	0	0	0	0	0	4	0	0	0	0	0	0	0	0	0	0	0	0	0	0	0	0	0	0	0	0	0	0	0	0	0	0	0	0	0	0	0	0	0	0	0	0	0	0	0	0
[Candida]_pseudohaemulonii	1	0	0	0	0	0	0	0	3	0	0	0	0	0	0	0	0	0	0	0	0	0	0	0	0	0	0	0	0	0	0	0	0	0	0	0	0	0	0	0	0	0	0	0	0	0	0	0	0
[Clostridium]_aminophilum	1	0	0	0	95	11	0	0	0	29	0	0	3	0	0	0	15	48	13	0	0	22	25	0	41	6	0	17	0	3	0	34	0	0	0	8	0	0	0	0	3	13	25	23	67	77	31	81	74
[Clostridium]_cellulosi	1	0	0	0	0	0	0	0	5	0	0	0	0	0	0	0	0	0	0	0	0	0	0	0	0	0	0	0	0	0	0	0	0	0	0	4	0	0	0	0	0	0	3	14	23	22	0	13	777
[Clostridium]_cocleatum	1	0	0	0	4	0	0	0	0	0	0	0	0	0	10	0	17	0	0	0	0	9	3	0	0	0	4	16	0	0	0	42	4	6	4	0	0	0	0	0	27	0	0	2	17	279	0	0	6
[Clostridium]_dakarense	1	0	0	0	20	0	0	0	0	0	0	0	0	0	0	0	22	4	0	0	0	16	19	7	42	13	0	22	0	12	0	53	0	0	0	0	0	0	8	5	34	1	37	0	292	15	38	8	18
[Clostridium]_fimetarium	1	0	0	0	208	11	0	2	0	4	3	0	0	13	5	0	6	24	45	14	0	8	8	0	30	8	0	0	7	10	0	39	4	5	0	6	4	0	15	0	88	2	64	71	28	72	103	27	1914
[Clostridium]_hylemonae	1	0	0	0	0	0	0	0	0	0	0	0	0	0	0	0	0	3	0	0	0	0	0	0	0	0	0	0	0	0	0	3	0	0	0	0	0	0	0	0	0	0	0	0	5	10	6	18	7
[Clostridium]_innocuum	1	0	0	0	64	4	0	0	0	3	3	0	0	18	0	0	40	79	28	0	0	38	0	9	11	19	0	15	3	8	0	66	3	0	6	6	9	0	0	0	13	107	142	280	247	436	173	208	330
[Clostridium]_leptum	1	0	0	0	7	4	0	0	0	6	0	0	4	0	0	0	21	15	0	0	0	28	22	0	14	28	0	10	2	17	0	32	0	5	2	4	9	0	27	0	9	93	578	449	11953	1690	325	84	630
[Clostridium]_methoxybenzovorans	1	0	0	0	30	0	0	0	0	8	0	0	0	0	0	0	0	7	0	0	0	17	5	0	9	12	0	0	4	0	0	14	0	0	0	0	3	0	3	0	11	85	29	25	67	27	19	14	117
[Clostridium]_methylpentosum	1	0	0	0	0	0	0	0	0	0	0	0	0	0	0	0	5	0	0	0	0	0	0	0	0	0	0	0	0	10	0	4	0	0	0	0	0	0	0	0	0	59	307	181	152	201	32	106	15
[Clostridium]_paradoxum	1	0	0	0	0	0	0	0	0	4	0	0	0	0	0	0	6	11	0	0	0	12	0	0	0	16	0	4	0	9	0	42	3	0	3	3	5	0	0	0	9	0	33	0	0	0	13	0	0
[Clostridium]_polysaccharolyticum	1	0	0	0	15	3	0	0	0	0	0	0	0	20	0	0	0	0	42	0	0	22	8	0	19	2	0	0	0	3	0	32	0	0	0	4	4	0	7	12	18	18	0	6	5	97	3	36	369
[Clostridium]_populeti	1	0	0	0	48	0	0	0	0	11	0	0	0	3	0	0	18	9	8	0	0	17	7	0	4	16	0	9	8	22	0	78	0	0	0	0	13	0	7	0	33	0	19	6	3	61	0	9	61
[Clostridium]_saccharogumia	1	0	0	0	0	0	0	0	0	0	0	0	0	0	0	0	0	0	5	0	0	0	0	0	6	0	0	0	0	0	0	16	0	0	0	0	0	0	0	0	0	0	9	8	46	18	5	0	27
[Clostridium]_scindens	1	0	0	0	70	0	0	0	0	27	0	0	4	3	0	0	19	24	4	0	0	34	22	0	24	9	0	34	0	2	0	36	0	6	12	14	0	0	0	0	17	114	825	261	562	905	897	635	1375
[Clostridium]_spiroforme	1	0	0	0	0	0	0	0	0	6	0	0	0	0	0	0	4	0	7	0	0	8	7	0	12	16	0	15	0	11	0	53	0	3	0	0	2	0	5	0	21	6	0	2	38	6	6	0	5
[Clostridium]_sporosphaeroides	1	0	0	0	13	0	0	0	0	0	0	0	0	0	0	2	0	4	0	0	0	23	9	0	6	0	0	0	10	0	0	3	6	0	0	0	5	0	0	0	3	28	0	14	8	72	10	5	41
[Clostridium]_symbiosum	1	0	0	0	26	18	3	0	0	2	4	0	0	0	0	0	23	11	0	5	0	21	7	0	20	39	2	10	10	20	0	8	6	5	16	11	26	5	7	0	6	439	623	553	721	531	1224	334	1381
[Clostridium]_thermoalcaliphilum	1	0	0	0	0	0	0	0	0	0	0	0	0	3	0	0	0	0	0	0	0	17	9	0	0	23	0	0	0	0	0	3	0	0	10	2	3	0	0	0	7	0	0	0	0	0	0	0	0
[Clostridium]_viride	1	0	0	0	3	0	0	0	0	0	0	0	0	0	0	0	0	0	0	0	0	0	0	0	0	0	0	0	0	0	0	8	0	0	0	0	0	0	0	0	0	0	5	48	97	2057	21	0	6
[Collinsella]_massiliensis	1	0	0	0	0	0	0	0	0	0	0	0	0	0	0	0	0	0	0	0	0	0	0	0	4	0	0	0	0	0	0	0	0	0	0	0	0	0	0	0	0	0	0	0	0	0	0	0	0
[Curtobacterium]_plantarum	1	0	0	0	0	0	0	0	0	0	0	0	0	0	0	0	0	0	0	0	0	0	0	0	0	0	0	0	0	0	0	0	0	0	0	0	0	0	0	0	0	0	0	0	0	0	0	0	0
[Enterobacter]_lignolyticus	1	0	0	0	0	0	0	0	0	0	0	0	0	0	0	0	0	0	0	0	0	0	0	0	0	0	0	0	0	0	0	0	0	0	0	0	0	0	0	0	0	22	0	0	0	0	12	24	0
[Erwinia]_teleogrylli	1	0	0	0	0	0	0	0	0	0	0	0	0	0	0	0	0	0	0	0	0	0	0	0	0	0	0	0	0	0	0	0	0	0	0	0	0	0	0	0	0	0	0	0	0	0	0	0	0
[Eubacterium]_brachy	1	61	4	0	214	4	2	0	0	22	25	7	4	14	14	6	179	26	0	5	5	111	63	8	85	113	0	53	117	101	0	1474	130	106	82	948	134	14	83	17	226	0	0	0	0	0	0	0	2
[Eubacterium]_cellulosolvens	1	0	0	0	292	3	0	0	0	72	0	0	0	0	0	0	21	88	48	0	3	7	6	0	67	14	0	9	0	15	0	81	0	9	6	35	3	0	12	0	33	0	4	4	32	333	35	2089	111
[Eubacterium]_infirmum	1	0	0	3	8177	1054	0	3	0	650	62	0	7	405	279	0	4859	1699	3028	11	106	2590	197	3	1251	4588	21	1854	34	88	0	2993	15	771	33	1171	517	4	45	67	1520	0	4	9	14	17	7	0	3
[Eubacterium]_minutum	1	4	0	0	145	29	0	0	0	20	0	0	0	4	0	0	49	17	0	4	1	32	68	3	35	110	8	26	56	97	0	240	16	22	19	5	52	9	28	0	24	0	0	0	7	0	0	0	2
[Eubacterium]_nodatum	1	29	0	3	153	45	9	3	0	34	9	2	14	22	21	0	59	30	28	11	33	176	28	0	277	131	1	40	1464	110	3	749	727	13	130	324	53	79	519	5	131	0	0	0	3	3	0	0	2
[Eubacterium]_rectale	1	0	0	59	161	150	0	0	3	86	8	5	4	18	14	0	88	76	85	29	0	224	259	16	128	263	33	64	48	116	25	391	51	92	29	46	161	9	80	5	133	3342	22120	50229	525239	26818	223863	18925	478221
[Eubacterium]_saphenum	1	0	6	0	230	198	0	0	0	0	0	35	0	2	5	26	24	6	6	3	48	134	67	0	58	621	40	214	806	617	43	60	1138	146	1083	280	475	5	37	0	260	0	0	0	0	2	6	0	0
[Eubacterium]_siraeum	1	0	0	0	29	0	0	0	0	3	0	0	0	0	0	0	26	9	0	0	0	0	7	4	45	8	4	9	3	4	0	39	3	4	5	5	15	0	7	0	3	296	481	374	794	3708	756	224	2111
[Eubacterium]_sulci	1	3	0	0	21818	2181	6	0	0	1229	100	0	12	810	806	0	13248	4731	7605	3	160	6097	279	6	2619	9740	47	4192	25	35	0	6683	45	2026	22	2994	1055	2	23	100	4080	7	2	0	12	3	6	1	2
[Eubacterium]_yurii	1	0	0	0	988	6	6	19	0	73	7	0	17	53	29	0	89	52	13	120	0	560	50	36	284	378	3	33	2	64	0	7388	8	9	18	31	17	4	13	12	139	0	0	7	0	0	13	0	0
[Flavobacterium]_thermophilum	1	0	0	0	0	0	0	0	0	0	0	0	0	0	0	0	0	58	0	0	0	0	31	0	31	0	0	0	0	271	0	0	0	0	0	0	0	0	0	0	0	0	0	0	28	0	0	0	0
[Flexibacter]_sp._ATCC_35103	1	0	0	0	0	0	0	0	6	0	0	0	0	0	0	0	0	0	0	0	0	0	0	0	0	0	0	0	0	4	0	0	0	0	0	0	0	0	0	0	0	0	0	0	0	0	0	0	0
[Flexibacter]_sp._ATCC_35208	1	0	0	0	0	0	0	4	0	0	3	0	0	0	0	0	0	0	0	1	0	0	0	0	0	0	0	0	0	3	0	0	0	0	0	5	0	0	0	0	0	0	0	0	0	79	0	0	0
[Haemophilus]_ducreyi	1	0	0	0	0	0	3	0	0	0	0	0	0	0	0	0	0	25	52	9	0	0	0	0	0	0	0	19	0	0	0	28	0	0	3	21	0	0	3	3	2	0	0	0	0	0	0	0	0
[Haemophilus]_felis	1	0	0	0	13	5	0	0	0	0	6	0	0	61	0	0	6	0	21	11	0	0	0	4	0	30	0	4	0	4	0	30	0	0	5	0	4	0	5	0	3	0	0	0	0	0	0	0	0
[Lactobacillus]_timonensis	1	0	0	0	0	0	4	0	0	0	0	0	0	2	0	0	0	7	0	0	0	0	0	0	0	0	0	3	0	0	0	0	0	0	0	0	0	0	0	0	0	0	0	0	0	0	0	0	0
[Leptolyngbya]_sp._JSC_1	1	0	0	0	0	0	0	0	10	0	0	0	0	0	0	0	0	0	0	0	0	0	0	0	0	0	0	0	0	0	0	0	0	0	0	0	0	0	0	0	0	0	0	0	0	0	0	0	0
[Mannheimia]_succiniciproducens	1	0	0	19	197	58	81	60	0	193	232	0	8	187	56	3	89	156	194	151	22	411	93	115	58	215	32	136	41	24	51	667	36	54	124	61	68	0	64	91	230	0	17	0	7	0	24	27	0
[Pasteurella]_aerogenes	1	0	0	0	6	0	0	0	0	0	19	0	0	0	0	0	0	0	21	7	0	5	0	9	2	9	0	13	2	3	3	317	0	3	10	9	9	0	0	7	14	0	0	0	0	0	0	5	0
[Pasteurella]_mairii	1	0	0	0	20	0	0	0	0	4	16	0	3	17	0	0	0	0	0	0	0	0	0	8	0	8	0	23	0	0	4	20	0	4	10	0	0	0	0	0	15	0	0	0	0	0	0	0	0
[Polyangium]_brachysporum	1	0	0	0	0	0	0	0	0	8	0	0	0	0	0	0	0	0	0	0	0	0	0	0	0	0	0	0	0	0	0	0	0	0	0	0	0	0	0	7	0	0	0	0	0	0	0	0	0
[Pseudopropionibacterium]_massiliense	1	0	0	3	0	3	3	0	0	0	33	0	0	0	0	0	0	20	3	0	0	81	279	0	0	118	6	1444	0	35	0	877	0	0	0	0	48	0	0	0	0	0	0	0	0	0	0	0	0
[Ruminococcus]_gnavus	1	0	0	0	249	35	0	4	0	16	3	0	3	0	27	0	27	97	77	2	0	48	28	8	68	59	0	53	0	16	0	185	0	54	6	29	12	0	11	8	56	810	8832	2456	4758	2387	8802	3927	4517
[Ruminococcus]_gnavus_CAG_126	1	0	0	0	0	0	0	0	0	0	0	0	0	0	0	0	0	0	0	0	0	0	0	0	0	0	0	0	0	0	0	0	0	0	0	0	0	0	0	0	0	8	38	0	8	0	67	6	16
[Ruminococcus]_lactaris	1	0	0	0	49	0	0	0	0	9	0	0	7	0	4	0	17	16	2	0	0	75	95	0	30	8	0	10	0	3	4	164	0	4	0	13	3	0	0	0	12	266	806	4575	2901	1612	1026	33650	1650
[Ruminococcus]_torques	1	0	0	0	82	0	5	5	0	69	0	0	27	0	4	0	21	28	17	2	0	33	44	5	44	47	13	22	15	0	0	98	0	55	10	7	3	0	4	0	22	1257	11595	16979	36137	16131	15289	3843	10625
[Ruminococcus]_torques_CAG_61	1	0	0	0	0	0	0	0	0	0	0	0	0	0	0	0	0	0	0	0	0	0	0	0	0	0	0	0	0	0	0	0	0	0	0	0	0	0	0	0	0	0	24	24	36	3	26	2	7
[Scytonema_hofmanni]_UTEX_B_1581	1	0	0	0	0	0	0	0	8	0	0	0	0	0	0	0	0	0	0	0	0	0	0	0	0	0	0	0	0	0	0	0	0	0	0	0	0	0	0	0	0	0	0	0	0	0	0	0	0
Abiotrophia_defectiva	1	0	0	0	35	13	5857	3	0	14	41	0	0	34	12	0	13	1536	30	13	0	414	17	365	15	41	727	243	414	3	40	15454	0	44	255	15	16	0	113	1849	523	0	0	2	0	0	19	0	0
Abiotrophia_para_adiacens	1	0	0	0	25	4	0	0	0	9	0	0	0	13	12	0	8	9	12	0	0	42	0	8	0	21	0	11	3	4	0	28	0	8	9	9	7	0	0	15	14	0	0	0	0	0	0	0	0
Abiotrophia_sp._HMSC24B09	1	0	0	0	18	0	580	0	0	4	8	0	0	3	0	0	0	171	3	0	0	35	1	26	0	22	69	35	40	0	7	1734	0	0	22	0	0	0	22	212	75	0	0	0	0	0	3	0	0
Absicoccus_porci	1	0	0	0	42	3	0	0	0	25	0	0	0	3	15	0	14	32	12	0	0	19	14	0	20	12	7	14	0	8	0	17	0	4	0	15	5	0	0	4	29	6	0	42	3	5	8	4	2
Absidia_glauca	1	0	0	0	0	0	0	0	348	0	0	0	17	0	14	4	0	0	0	0	0	0	0	0	0	0	0	0	0	0	5	4	0	0	0	0	0	0	0	0	0	0	0	0	0	0	0	0	0
Absidia_repens	1	0	0	0	0	0	0	0	101	0	0	0	0	0	0	0	0	0	0	0	0	0	0	0	0	0	0	0	0	0	0	0	0	2	0	0	0	0	0	0	4	0	0	0	0	0	0	0	0
Absiella_sp._AM09_50	1	0	0	0	0	0	0	0	0	0	0	0	0	0	0	0	0	0	0	0	0	0	0	0	0	0	0	0	0	0	0	0	0	0	0	0	0	0	0	0	0	0	0	0	0	0	0	0	0
Absiella_sp._AM10_20	1	0	0	0	0	0	0	0	0	0	0	0	0	0	0	0	0	0	0	0	0	0	0	0	0	0	0	0	0	0	0	0	0	0	0	0	0	0	0	0	0	22	11	18	125	156	38	22	84
Absiella_sp._AM22_9	1	0	0	0	11	0	0	0	0	5	0	0	0	0	4	0	0	0	5	0	0	0	0	0	0	11	0	0	0	0	0	7	0	0	4	0	0	0	0	1	0	0	0	0	0	8	0	0	0
Absiella_sp._AM27_20	1	0	0	0	12	0	0	0	0	3	0	0	0	0	0	0	17	0	0	3	0	45	4	0	24	6	0	0	0	9	0	19	6	5	5	16	7	0	12	0	0	11	115	82	29	19	110	20	0
Absiella_sp._AM29_15	1	0	0	0	0	3	0	0	0	0	0	0	0	0	0	0	0	0	0	0	0	3	0	0	0	7	0	0	0	0	0	0	0	0	0	0	0	0	0	0	0	6	0	16	0	0	0	0	3
Absiella_sp._AM54_8XD	1	0	0	0	5	0	0	0	0	3	0	0	0	0	0	0	0	0	0	0	0	4	0	0	0	0	0	0	0	0	0	0	0	0	0	0	0	0	0	0	0	0	9	17	12	80	14	17	28
Abyssicoccus_albus	1	0	0	0	5	0	0	0	0	5	0	0	0	0	0	0	0	0	0	0	0	0	0	0	0	0	0	0	0	0	0	0	0	0	0	0	0	0	0	0	4	0	0	0	0	0	0	0	0
Abyssisolibacter_fermentans	1	0	0	0	4	0	0	0	0	0	0	0	0	0	0	0	17	0	0	0	0	8	4	0	0	13	0	0	0	7	0	6	0	0	0	0	3	0	0	4	6	0	0	0	11	0	0	3	0
Acanthamoeba_polyphaga_mimivirus	1	0	0	0	0	0	0	0	21	0	0	0	0	0	0	0	0	0	0	0	0	0	0	0	0	0	0	0	0	0	0	0	0	0	0	0	0	0	0	0	0	0	0	0	0	0	0	0	0
Acanthocystis_turfacea_Chlorella_virus_Canal_1	1	0	0	0	0	0	0	0	11	0	0	0	0	0	0	0	0	0	0	0	0	0	0	0	0	0	0	0	0	0	0	0	0	0	0	0	0	0	0	0	0	0	0	0	0	0	0	0	0
Acanthocystis_turfacea_Chlorella_virus_GM0701.1	1	0	0	0	0	0	0	0	0	0	0	0	4	0	0	0	0	0	0	0	0	0	0	0	0	0	0	0	0	0	0	0	0	0	0	0	0	0	0	0	0	0	0	0	0	0	0	0	0
Acaricomes_phytoseiuli	1	0	0	0	0	0	0	0	0	0	0	0	0	0	0	0	0	0	0	0	0	0	0	0	0	0	0	0	0	0	0	0	0	0	0	0	0	0	0	0	0	0	0	0	0	0	0	0	0
Acaromyces_ingoldii	1	0	0	0	0	0	0	0	13	0	0	0	0	0	0	0	0	0	0	0	0	0	0	0	0	0	0	0	0	0	0	0	0	0	0	0	0	0	0	0	0	0	0	0	0	0	0	0	0
Acaryochloris_marina	1	0	0	0	0	0	0	0	0	0	0	0	0	0	0	0	6	0	0	0	0	0	0	0	0	0	0	0	0	0	0	0	0	0	0	0	0	0	0	0	0	0	0	0	0	0	0	0	0
Acaryochloris_sp._CCMEE_5410	1	0	0	0	0	0	0	0	0	0	0	0	0	0	0	0	0	0	0	0	0	0	0	0	0	7	0	0	0	0	0	0	0	0	0	0	0	0	0	0	0	0	0	0	0	0	0	0	0
Acaryochloris_sp._RCC1774	1	0	0	0	0	0	0	0	0	0	0	0	0	0	0	0	0	0	0	0	0	0	0	0	0	4	0	0	0	0	0	0	0	0	0	0	0	0	0	0	0	4	0	0	0	0	0	0	0
Acetanaerobacterium_elongatum	1	0	0	0	0	0	0	0	0	0	0	0	0	0	0	0	3	0	7	0	0	15	15	0	4	18	0	0	0	0	0	3	0	0	0	4	0	0	8	0	6	39	0	0	81	49	12	0	84
Acetatifactor_muris	1	0	0	0	51	0	0	0	0	9	0	2	0	0	0	0	11	7	0	0	0	35	9	0	29	10	0	0	0	15	0	27	0	0	3	0	12	0	0	0	3	42	413	75	316	69	78	74	120
Acetitomaculum_ruminis	1	0	0	0	66	6	0	0	0	6	0	0	0	0	10	1	14	22	0	3	0	38	3	0	26	6	0	0	5	3	0	31	7	0	7	7	10	0	0	0	2	0	22	3	3	36	0	0	72
Acetivibrio_cellulolyticus	1	0	0	0	19	0	0	0	7	4	0	0	4	0	0	0	0	3	0	3	0	15	14	5	53	39	0	10	0	7	0	88	0	0	3	0	7	0	0	0	23	13	7	15	7	206	0	60	255
Acetivibrio_clariflavus	1	0	0	0	27	0	0	0	0	0	0	0	0	0	0	0	7	0	8	0	0	16	19	0	28	11	0	12	4	10	0	67	5	0	0	6	13	0	0	0	12	0	0	31	362	50	0	7	68
Acetivibrio_ethanolgignens	1	0	0	0	29	2	0	0	0	2	0	0	0	11	0	0	18	9	14	2	0	71	41	14	36	90	8	3	0	19	0	110	0	0	3	15	17	1	0	0	8	22	1009	305	574	504	172	162	445
Acetivibrio_mesophilus	1	0	0	0	11	0	0	0	6	3	0	0	0	0	0	0	8	3	0	0	0	8	2	0	31	18	0	0	3	18	0	29	0	0	7	0	14	3	9	0	23	0	0	16	9	235	290	115	258
Acetivibrio_saccincola	1	0	0	0	13	5	0	0	5	3	0	0	6	0	0	0	16	15	0	0	0	15	17	5	34	22	0	10	3	24	0	24	0	0	0	3	4	0	6	2	21	0	17	0	12	9	0	0	0
Acetivibrio_straminisolvens	1	0	0	0	19	0	0	0	0	5	0	0	0	0	0	0	18	17	0	0	0	11	8	6	0	6	0	21	0	9	0	8	0	0	0	0	0	0	0	0	18	0	0	0	5	24	0	0	0
Acetivibrio_thermocellus	1	0	0	0	21	0	0	0	0	11	0	0	0	0	0	0	26	2	0	0	0	17	21	5	57	22	0	31	0	14	0	60	0	0	0	7	5	0	0	0	96	55	42	11	0	4	0	8	48
Acetoanaerobium_noterae	1	6	0	0	0	0	2	0	0	0	0	0	0	0	0	0	0	0	0	0	0	56	6	0	0	106	0	0	42	24	0	55	64	0	39	23	6	0	45	0	8	0	0	0	0	0	2	0	0
Acetoanaerobium_sticklandii	1	0	0	0	5	0	0	0	0	2	0	0	0	0	0	0	2	0	0	0	0	10	3	0	9	29	0	0	14	17	0	32	0	0	5	0	7	10	9	0	6	0	0	0	20	6	4	0	3
Acetobacter_aceti	1	0	0	0	0	0	0	0	11	0	0	0	0	0	0	0	0	0	0	0	0	0	0	0	0	0	0	0	0	0	0	0	0	0	0	0	3	0	0	0	0	0	0	0	0	0	0	0	0
Acetobacter_cerevisiae	1	0	0	0	0	0	0	0	0	5	0	0	0	0	0	0	0	0	3	0	0	0	0	0	0	0	0	12	0	0	0	5	0	0	0	0	0	0	0	0	0	0	0	0	0	0	0	0	0
Acetobacter_fabarum	1	0	0	0	0	0	0	0	0	0	0	0	0	0	0	0	0	0	0	0	0	0	0	0	0	0	0	0	0	0	0	0	0	0	0	6	0	0	0	0	0	0	0	0	0	0	0	0	0
Acetobacter_malorum	1	0	341	0	0	0	0	0	33324	0	0	0	111	0	0	222	0	0	0	0	0	0	87	0	31	0	0	0	0	9	0	33	0	0	0	0	0	0	0	0	0	0	0	0	0	0	0	0	0
Acetobacter_oryzifermentans	1	0	0	0	0	10	0	0	0	0	0	0	0	0	12	0	0	0	0	0	0	6	0	0	0	0	0	0	0	0	0	32	0	0	0	0	0	0	0	0	0	0	0	0	0	0	0	0	0
Acetobacter_papayae	1	0	0	0	0	0	0	0	0	0	0	0	0	0	0	0	0	0	0	0	0	0	0	0	0	0	0	0	0	3	0	0	0	0	0	0	0	0	0	0	0	0	0	0	0	0	0	0	0
Acetobacter_sp._46_36	1	0	0	0	0	0	0	0	0	0	0	0	0	0	0	0	0	4	0	0	0	7	0	0	0	8	0	0	0	10	0	13	4	0	0	0	22	0	0	0	7	3	0	206	22	3	0	0	0
Acetobacter_sp._CAG_267	1	0	0	0	0	0	0	0	0	0	0	0	0	0	0	0	0	0	0	0	0	7	0	0	0	0	0	0	0	11	0	0	0	0	0	0	20	0	0	0	0	0	0	0	0	0	0	0	0
Acetobacter_sp._CAG_977	1	0	0	0	0	0	0	0	0	0	0	0	0	0	0	0	0	0	0	0	0	0	0	0	3	0	0	6	0	6	0	0	9	0	0	0	48	0	0	0	0	6	0	0	0	0	0	0	7
Acetobacteraceae_bacterium_AT_5844	1	0	0	0	0	0	0	0	0	0	0	0	0	0	0	0	0	0	0	0	0	0	0	0	0	0	0	0	0	0	0	0	0	0	0	0	0	0	0	0	0	0	0	0	0	0	0	6	0
Acetobacterium_bakii	1	0	0	0	0	0	0	0	4	0	0	0	0	0	0	0	0	0	0	0	0	3	4	0	13	11	0	0	2	7	0	4	0	0	4	0	0	0	5	0	3	15	18	11	0	64	155	5	12
Acetobacterium_dehalogenans	1	0	0	0	14	0	0	0	0	12	0	0	0	4	0	0	0	5	0	0	0	18	0	0	0	23	0	0	0	8	0	28	0	0	0	0	0	2	0	0	60	0	0	0	5	5	0	0	2
Acetobacterium_sp._KB_1	1	0	0	0	0	0	0	0	0	0	0	0	0	0	0	0	0	0	6	2	0	0	0	0	0	0	0	0	0	5	2	0	10	35	0	0	0	0	0	0	15	1	0	3	5	4	0	0	0
Acetobacterium_sp._MES1	1	0	0	0	0	0	0	0	0	0	0	0	0	0	0	0	0	0	0	0	0	0	0	0	13	0	0	3	0	0	0	6	0	0	0	0	0	0	0	0	0	0	0	4	12	0	0	3	10
Acetobacterium_wieringae	1	0	0	0	3	0	0	0	0	0	0	0	0	0	0	0	0	0	0	0	0	0	0	0	0	0	0	0	0	0	0	10	0	0	0	0	0	0	3	0	8	3	53	19	128	2	16	0	155
Acetobacterium_woodii	1	0	0	0	13	0	0	0	0	2	0	0	0	0	0	0	15	0	0	0	0	13	13	0	16	14	0	0	4	69	0	15	0	4	0	17	0	0	0	0	0	23	0	0	0	15	3	4	0
Acetohalobium_arabaticum	1	0	0	0	0	0	0	0	0	0	0	0	0	0	0	0	0	0	0	0	0	3	0	0	0	0	0	0	0	0	0	7	0	0	0	0	0	0	0	0	0	0	8	0	0	0	0	0	0
Acetomicrobium_flavidum	1	0	0	0	0	0	0	0	0	0	0	0	0	0	0	0	0	0	0	0	0	0	0	0	0	0	0	0	0	0	0	0	0	0	0	0	0	0	0	0	0	0	0	0	0	0	0	0	0
Acetomicrobium_hydrogeniformans	1	0	0	0	0	0	0	0	0	0	0	0	0	0	0	0	3	0	0	0	4	4	0	0	3	0	0	0	0	7	0	6	0	0	10	0	0	0	0	0	0	0	0	0	0	0	0	0	0
Acetomicrobium_mobile	1	0	0	0	0	0	0	0	0	0	0	0	0	0	0	0	0	0	0	0	0	0	0	0	0	0	0	0	0	4	0	0	0	0	0	0	0	0	0	0	0	0	0	0	0	0	0	0	0
Acetonema_longum	1	0	0	0	19	0	0	0	0	0	0	0	0	0	0	0	0	0	0	0	0	5	3	0	6	21	0	0	8	9	0	3	2	2	2	3	22	0	0	2	4	218	0	22	0	0	12	0	0
Acetothermia_bacterium_64_32	1	0	0	0	0	0	0	0	3	0	0	0	0	0	0	0	0	8	0	0	0	0	0	0	0	0	0	0	0	0	0	0	0	0	0	0	0	0	0	0	22	0	0	0	0	0	0	0	0
Acholeplasma_equifetale	1	0	0	0	39	0	0	0	0	5	0	2	0	0	0	0	12	0	0	0	0	82	12	20	151	47	0	15	69	37	0	43	58	0	29	0	45	4	16	0	36	0	0	0	0	0	0	0	0
Acholeplasma_granularum	1	0	0	0	27	0	0	0	0	0	0	4	0	0	0	0	15	17	0	0	0	28	12	2	37	0	7	3	41	0	0	35	43	0	0	0	17	0	8	0	7	0	0	0	0	0	0	0	0
Acholeplasma_hippikon	1	0	0	0	25	3	0	0	0	0	0	4	0	0	0	4	0	0	0	0	2	61	5	3	101	0	0	7	45	0	0	10	70	0	0	2	64	13	0	0	23	0	0	20	0	0	0	0	0
Acholeplasma_laidlawii	1	0	0	0	18	0	0	0	0	0	0	3	0	0	0	0	0	0	0	0	0	24	3	0	68	4	0	0	34	4	0	4	65	0	5	0	34	0	9	0	0	0	0	0	0	0	0	0	0
Acholeplasma_oculi	1	0	0	0	9	5	3	0	0	0	0	0	0	0	0	6	0	0	0	0	0	34	0	0	102	6	0	0	58	4	0	4	78	0	21	0	62	9	3	0	11	0	0	0	0	0	0	0	0
Acholeplasma_sp.	1	0	0	0	0	0	0	0	0	0	0	0	0	0	0	3	0	0	0	0	0	37	6	0	100	0	0	0	40	0	0	0	76	0	0	0	35	0	0	0	14	0	0	0	0	0	0	0	0
Acholeplasma_sp._CAG_878	1	0	0	0	147	0	0	0	0	64	0	0	1	2	9	0	56	46	3	0	0	112	26	19	172	106	0	54	0	37	0	303	0	4	4	19	23	0	0	0	240	45	0	4	24	0	40	0	0
Acholeplasma_sp._KDA_feline	1	0	0	0	0	0	0	0	0	0	0	0	0	0	0	0	0	0	0	0	0	0	3	0	0	0	0	0	0	3	0	0	0	0	0	0	0	0	0	0	0	0	0	0	0	0	0	0	0
Achromatium_sp._WMS1	1	0	0	0	0	0	0	0	0	0	0	0	0	0	31	0	0	0	0	0	36	0	0	0	0	0	86	0	0	0	50	0	0	0	6	0	18	16	20	24	0	0	0	0	0	0	0	0	0
Achromatium_sp._WMS3	1	0	0	0	0	0	0	0	0	0	0	0	0	0	0	0	0	0	5	0	0	0	0	0	0	0	0	0	0	0	0	0	0	0	0	0	0	0	0	0	0	0	0	0	0	0	0	0	0
Achromobacter_aegrifaciens	1	0	0	0	0	4	6	0	11	0	3	0	0	0	0	6	0	1	0	0	0	3	4	0	0	0	4	0	6	4	0	13	0	0	0	0	0	0	0	0	0	0	0	0	0	0	0	0	0
Achromobacter_agilis	1	0	0	0	0	0	0	0	32	0	0	0	0	0	0	4	0	0	0	0	0	0	0	0	0	0	9	0	0	0	0	0	0	0	0	0	0	0	0	0	0	0	0	0	0	0	0	0	0
Achromobacter_aloeverae	1	0	0	0	0	0	0	0	3	0	0	0	0	0	0	0	0	0	0	0	0	0	0	0	0	0	0	0	0	0	0	0	0	0	0	0	0	0	0	0	0	0	0	0	0	0	0	0	0
Achromobacter_arsenitoxydans	1	0	0	0	0	4	0	0	82	5	0	0	3	0	0	24	0	0	0	0	0	0	2	0	0	0	0	3	0	0	0	0	0	0	0	0	0	0	0	0	0	0	0	0	0	0	3	0	0
Achromobacter_denitrificans	1	0	0	20	0	8	6	0	185	5	0	2	7	0	0	61	2	0	4	0	0	4	45	6	2	5	0	0	0	6	0	7	0	0	0	27	0	0	0	0	0	0	0	0	0	0	12	0	0
Achromobacter_dolens	1	0	0	9	0	9	0	0	58	0	0	0	0	0	0	19	0	0	0	0	0	0	8	0	0	0	0	0	0	0	0	0	0	0	0	0	0	0	0	0	0	0	0	17	0	0	0	0	0
Achromobacter_insolitus	1	0	0	0	0	0	0	0	60	20	0	0	12	0	0	12	0	0	0	0	0	0	9	0	0	0	0	0	0	3	0	0	0	0	0	0	13	0	0	0	0	3	0	0	0	0	6	0	0
Achromobacter_insuavis	1	27	38	1241	14	504	233	2	20445	779	18	11	638	7	9	4217	91	4	24	0	2	15	3005	0	0	3	43	0	0	96	0	48	0	3	0	86	5	0	0	5	0	70	1	0	43	4	631	169	0
Achromobacter_marplatensis	1	0	0	3	0	17	5	0	144	10	0	0	9	0	0	32	0	0	0	0	0	0	40	0	0	0	0	0	0	0	0	0	0	0	0	0	0	0	0	0	0	0	0	0	0	0	9	0	0
Achromobacter_piechaudii	1	0	4	14	0	6	0	0	250	22	0	0	16	0	0	66	3	0	0	0	0	7	41	0	0	0	0	0	0	0	0	3	0	0	0	0	0	0	0	0	0	8	0	0	0	0	16	0	0
Achromobacter_pulmonis	1	0	0	0	0	0	0	0	13	0	0	0	0	0	0	3	18	0	0	11	0	0	0	0	0	0	0	0	0	6	0	7	0	0	0	0	0	0	0	0	4	0	0	0	0	0	0	0	0
Achromobacter_ruhlandii	1	3	0	32	0	19	4	0	609	36	0	0	32	0	0	129	9	0	0	0	0	0	114	0	0	0	3	0	0	0	0	0	0	0	0	3	0	0	0	0	0	19	0	4	2	0	9	3	0
Achromobacter_sp._2789STDY5608607	1	0	0	58	0	17	0	0	585	11	4	3	8	0	0	77	6	0	3	0	0	0	62	0	0	0	0	0	0	0	0	4	0	0	0	2	0	0	0	0	0	0	0	0	0	0	18	3	0
Achromobacter_sp._2789STDY5608608	1	0	0	4	0	0	0	0	132	18	0	0	0	0	0	17	0	0	0	0	0	0	26	0	0	0	0	0	0	0	0	0	0	0	0	0	0	0	0	0	0	0	0	0	0	0	0	0	0
Achromobacter_sp._2789STDY5608615	1	11	4	98	0	31	9	0	1133	36	0	0	34	0	0	251	0	0	0	0	0	0	115	0	0	0	6	0	0	3	0	6	0	0	0	8	0	0	0	0	0	3	0	0	6	6	46	19	0
Achromobacter_sp._2789STDY5608617	1	0	0	0	0	0	0	0	6	0	0	0	0	0	0	0	0	0	0	0	0	0	0	0	0	0	0	0	0	2	0	0	0	0	0	0	0	0	0	0	0	0	0	0	0	0	0	0	0
Achromobacter_sp._2789STDY5608621	1	0	0	43	0	13	5	0	272	9	0	0	5	0	0	61	0	0	0	0	0	0	71	0	0	0	0	0	0	3	0	2	0	0	0	0	0	0	0	0	0	7	0	0	2	0	5	0	0
Achromobacter_sp._2789STDY5608628	1	4	0	6	0	2	0	0	306	19	0	0	2	0	0	57	0	0	0	0	0	0	38	0	0	0	0	0	0	0	0	0	0	0	0	0	0	0	0	0	0	0	0	0	0	0	9	4	0
Achromobacter_sp._2789STDY5608633	1	0	0	5	0	9	6	0	94	6	0	0	0	0	0	5	0	0	0	0	0	0	16	0	0	0	0	0	0	0	0	0	0	0	0	0	0	0	0	0	0	0	0	0	0	0	0	0	0
Achromobacter_sp._AONIH1	1	0	0	0	0	0	3	4	113	0	4	0	22	0	0	7	0	0	0	13	0	6	11	0	0	0	0	7	0	0	0	13	0	3	0	0	0	0	2	0	2	0	0	0	0	0	5	0	0
Achromobacter_sp._B7	1	0	0	3	0	0	0	0	3	0	0	0	0	0	0	5	0	0	0	0	0	0	0	0	0	0	0	0	0	0	0	0	0	0	0	0	0	0	0	0	0	0	0	0	0	0	0	0	0
Achromobacter_sp._DH1f	1	0	0	55	4	4	0	0	485	18	0	0	18	0	0	139	0	0	0	0	0	0	67	0	0	0	0	0	0	0	0	3	0	0	0	2	0	0	0	0	0	0	0	0	0	0	13	5	0
Achromobacter_sp._DMS1	1	0	0	6	0	0	2	0	48	0	0	0	0	0	0	10	0	0	0	0	0	0	11	0	0	0	0	8	0	0	0	0	0	0	0	0	0	0	0	0	0	0	0	0	0	0	0	0	0
Achromobacter_sp._K91	1	0	0	0	0	0	0	0	9	2	0	0	0	0	0	0	0	0	0	0	0	0	0	0	0	0	0	0	0	0	0	0	0	0	0	0	0	0	0	0	0	0	0	0	0	0	0	0	0
Achromobacter_sp._KAs_3_5	1	0	0	0	0	0	0	0	5	0	0	0	0	0	0	0	0	0	0	0	0	0	0	0	0	0	0	0	0	0	0	6	0	0	0	0	0	0	0	0	0	0	0	0	0	0	0	0	0
Achromobacter_sp._LC458	1	0	0	0	0	0	0	0	25	4	0	0	0	0	0	0	0	0	0	0	0	0	2	0	0	0	0	0	0	0	0	0	0	0	0	0	0	0	0	0	0	0	0	0	0	2	0	4	0
Achromobacter_sp._MFA1_R4	1	0	0	0	0	0	0	0	0	0	0	0	0	0	0	0	0	0	0	0	0	0	0	0	0	0	0	0	0	0	0	5	0	0	0	0	0	0	0	0	0	0	0	0	0	0	0	0	0
Achromobacter_sp._MYb9	1	0	0	0	0	0	0	0	6	0	0	0	3	0	0	3	0	0	0	0	0	0	0	0	0	0	0	0	0	0	0	0	0	0	0	0	0	0	0	0	0	0	0	0	0	0	0	0	0
Achromobacter_sp._NFACC18_2	1	0	0	0	0	0	0	0	29	0	0	0	0	0	0	10	0	0	0	0	0	0	2	0	0	0	0	0	0	0	0	6	0	0	0	0	0	0	0	0	0	0	0	0	0	0	0	0	0
Achromobacter_sp._Root170	1	0	0	0	0	0	0	0	11	0	0	0	0	0	0	0	0	0	0	0	0	0	0	0	0	0	0	0	0	0	0	0	0	0	0	0	0	0	0	0	0	0	0	0	0	0	0	0	0
Achromobacter_sp._Root565	1	0	0	0	0	0	0	0	25	0	0	0	0	0	0	0	0	0	0	0	0	0	0	0	0	0	0	0	0	0	0	0	0	0	0	0	0	0	0	0	0	0	0	0	0	0	0	0	0
Achromobacter_sp._Root83	1	0	0	0	0	0	0	0	5	0	0	0	0	0	0	0	0	0	0	0	0	0	0	0	0	0	0	0	0	0	0	0	0	0	0	0	0	0	0	0	0	0	0	0	0	0	0	0	0
Achromobacter_sp._RTa	1	0	0	0	0	0	0	0	10	0	0	0	0	0	0	0	0	0	0	0	0	0	0	0	0	0	0	0	0	0	0	0	0	0	0	0	0	0	0	0	0	0	0	0	0	0	0	0	0
Achromobacter_spanius	1	0	0	4	0	5	3	4	148	2	0	7	6	0	0	47	9	0	6	6	0	4	15	10	4	0	0	4	6	0	0	18	0	6	0	0	0	0	0	8	8	0	0	0	4	5	12	0	4
Achromobacter_veterisilvae	1	0	0	8	0	0	0	0	79	3	0	0	0	0	0	28	0	0	0	0	0	0	23	0	0	0	0	0	0	0	0	0	0	0	0	0	0	0	0	0	0	0	0	0	0	0	3	0	0
Achromobacter_virus_Axp3	1	0	0	0	0	0	8	0	0	0	0	0	0	0	0	0	0	0	0	0	0	0	0	0	0	0	0	0	0	0	0	0	0	0	0	0	0	0	0	0	0	0	0	0	0	0	0	0	0
Achromobacter_xylosoxidans	1	5	15	526	8	272	92	0	7716	284	3	4	271	0	10	1662	36	9	6	15	0	4	1162	0	0	0	24	2	0	33	0	25	0	10	2	21	0	0	8	0	2	11	0	4	13	4	282	78	0
Acidaminobacter_hydrogenoformans	1	0	0	0	18	0	0	0	0	0	0	0	0	0	0	0	13	2	0	0	0	12	11	0	24	5	0	10	0	6	0	21	0	0	0	3	5	0	0	0	17	0	0	3	8	0	0	0	3
Acidaminococcus_fermentans	1	0	0	0	15	0	0	0	0	0	0	0	0	10	0	0	8	0	11	6	0	4	15	0	0	30	0	0	3	16	0	10	0	6	9	0	6	0	0	12	34	444	41	15	61	29	8	82	0
Acidaminococcus_intestini	1	0	0	0	46	11	0	0	0	13	0	0	6	2	3	0	17	29	8	5	0	17	29	16	13	21	0	12	0	10	0	36	5	15	0	14	4	2	19	0	28	3379	156	82	324	526	43	141	386
Acidaminococcus_intestini_CAG_325	1	0	0	0	0	0	0	0	0	0	0	0	0	0	0	0	6	0	0	0	0	0	0	0	0	0	0	0	0	0	0	0	0	0	0	2	0	0	0	0	0	165	0	0	0	0	0	69	8
Acidaminococcus_massiliensis	1	0	0	0	18	0	0	0	0	0	0	0	0	0	0	0	0	4	0	0	0	0	5	0	6	11	0	0	0	0	0	1	0	2	0	0	0	0	0	0	14	81	46	1	52	70	0	410	208
Acidaminococcus_provencensis	1	0	0	0	0	0	0	0	0	0	0	0	0	0	0	0	14	0	0	0	0	0	12	0	14	0	0	0	0	0	0	0	0	0	0	0	0	0	0	0	0	669	0	0	3	90	0	0	0
Acidaminococcus_sp._AM05_11	1	0	0	0	4	0	0	0	0	0	0	0	0	0	0	0	0	0	0	0	0	0	0	0	0	0	0	0	0	0	0	0	0	0	0	0	0	0	0	0	0	3499	0	62	0	750	39	502	4
Acidaminococcus_sp._AM33_14BH	1	0	0	0	0	0	0	0	0	0	0	0	0	0	0	0	0	0	0	0	0	0	5	0	0	0	0	0	0	4	0	7	0	0	0	0	0	0	0	0	0	10	7	10	7	0	0	0	33
Acidaminococcus_sp._BV3L6	1	0	0	0	0	0	0	0	0	0	0	0	0	0	0	0	0	0	0	0	0	0	0	0	0	0	0	0	0	0	0	0	0	0	0	0	0	0	0	0	0	0	0	0	0	0	0	0	0
Acidaminococcus_sp._CAG_542	1	0	0	0	10	0	0	0	0	0	0	0	0	0	0	0	0	4	0	0	0	0	0	0	0	0	0	0	0	0	0	0	0	0	0	0	0	0	0	0	0	74	0	22	38	7	0	0	33
Acidaminococcus_sp._CAG_917	1	0	0	0	26	101	0	0	0	6	0	34	0	0	0	0	4	0	0	0	0	144	332	0	266	66	4	97	296	584	0	334	241	0	344	104	111	106	867	0	190	0	0	0	3	0	0	0	0
Acidaminococcus_sp._HPA0509	1	0	0	0	3	0	0	0	0	0	0	0	0	0	0	0	16	0	22	0	0	0	0	0	0	0	0	5	2	0	0	0	0	2	0	9	0	0	2	0	0	0	0	0	0	0	0	0	0
Acidaminococcus_timonensis	1	0	0	0	8	0	0	0	0	3	0	0	0	0	0	0	13	2	0	0	0	5	16	0	0	0	3	0	0	5	0	0	3	0	0	3	0	0	0	0	5	45	23	32	10	16	0	0	24
Acidianus_brierleyi	1	0	0	0	0	0	0	0	0	0	0	0	0	0	0	0	0	0	0	0	0	0	0	0	0	0	0	0	0	0	0	0	0	0	0	0	0	0	0	0	0	0	0	0	0	0	0	0	0
Acidianus_manzaensis	1	0	0	0	0	0	0	0	0	0	0	0	0	0	0	0	0	0	0	0	0	0	0	0	0	0	0	0	0	0	0	0	0	0	0	0	0	0	0	0	0	0	0	0	0	0	0	0	0
Acidianus_sulfidivorans	1	0	0	0	0	0	0	0	0	0	0	0	0	0	0	0	0	0	0	0	0	0	0	0	0	0	0	0	0	0	0	0	0	0	0	0	0	0	0	0	0	0	0	0	0	0	0	0	0
Acidibacillus_ferrooxidans	1	0	0	0	0	0	0	0	0	0	0	0	0	0	0	0	0	0	0	0	0	0	0	0	0	0	0	98	23	0	0	0	0	0	0	0	0	0	0	0	0	0	0	0	0	0	0	0	0
Acidibacillus_sulfuroxidans	1	0	0	0	0	0	0	0	0	0	0	0	0	0	0	0	0	0	0	0	0	0	4	0	0	0	0	0	0	0	0	0	0	0	0	0	0	0	0	0	0	0	0	0	0	0	0	0	0
Acidibrevibacterium_fodinaquatile	1	0	0	0	0	0	0	0	6	0	0	0	0	0	0	0	0	0	0	0	0	0	0	0	0	0	0	0	0	0	0	0	0	0	0	0	0	0	6	0	0	0	0	0	0	0	0	0	0
Acidiferrobacter_sp._SPIII_3	1	0	0	0	0	0	0	0	0	0	0	0	0	0	0	0	0	0	0	0	0	0	0	0	0	0	0	0	0	4	0	0	0	0	0	0	0	0	0	0	0	0	0	0	0	0	0	0	0
Acidiferrobacter_thiooxydans	1	0	0	0	0	0	0	0	3	0	0	0	0	0	0	0	0	0	0	0	0	0	0	0	0	0	0	0	0	0	0	0	0	0	0	0	0	0	0	0	0	0	0	0	0	0	0	0	0
Acidihalobacter_ferrooxydans	1	0	0	0	0	0	0	0	0	0	0	0	0	0	0	0	0	0	0	0	0	0	0	0	0	13	0	0	0	0	0	7	0	0	0	0	0	0	0	0	0	0	0	0	0	0	0	0	0
Acidihalobacter_prosperus	1	0	0	0	5	0	0	0	9	0	0	0	0	0	0	0	0	14	0	2	0	4	0	0	0	0	0	0	0	0	0	0	0	0	0	0	0	0	0	0	10	0	0	0	0	0	0	0	0
Acidimangrovimonas_sediminis	1	0	0	0	0	0	0	0	0	0	0	0	0	0	0	0	0	0	0	0	0	0	0	0	0	0	0	0	0	0	0	0	0	0	0	0	0	0	0	0	0	0	0	0	0	0	0	0	0
Acidimicrobiaceae_bacterium_TMED130	1	0	0	0	0	0	0	0	0	0	0	0	0	0	0	0	0	0	0	0	0	0	0	0	13	0	0	0	0	0	0	9	0	0	0	0	0	0	0	0	0	0	0	0	0	0	0	0	0
Acidimicrobiaceae_bacterium_TMED224	1	0	0	0	0	0	0	0	0	0	0	0	0	0	0	0	0	0	0	0	0	0	0	9	0	0	0	0	0	0	0	0	0	0	0	0	0	0	0	0	0	0	0	0	0	0	0	0	0
Acidimicrobiales_bacterium	1	0	0	0	0	0	0	0	0	0	0	0	0	0	0	0	0	0	0	0	0	0	0	0	0	0	0	0	0	0	0	8	0	0	0	0	0	0	0	0	0	0	0	0	0	0	0	0	0
Acidimicrobiia_bacterium	1	0	0	0	0	0	0	0	0	0	0	0	0	0	0	0	0	0	0	0	0	0	0	0	0	0	0	0	0	0	0	0	0	0	0	0	0	0	0	0	0	0	0	0	0	0	0	0	0
Acidimicrobiia_bacterium_BACL6_MAG_120924_bin43	1	0	0	0	0	0	0	0	0	0	0	0	0	0	0	0	0	0	0	0	0	0	0	0	0	3	0	0	0	0	0	0	0	0	0	0	0	0	0	0	0	0	0	0	0	0	0	0	0
Acidimicrobium_sp._BACL27_MAG_120823_bin4	1	0	0	0	0	0	0	0	0	0	0	0	0	0	0	0	4	0	0	0	0	0	0	0	0	0	0	0	0	0	0	0	0	0	0	0	0	0	0	0	0	0	0	0	0	0	0	0	0
Acidiphilium_sp._CAG_727	1	0	0	0	0	2	0	0	0	0	0	0	0	0	0	0	0	0	0	0	0	2	12	0	25	4	0	13	26	49	0	7	10	0	7	6	2	0	23	0	5	0	0	5	6	56	8	8	12
Acidiphilium_sp._PM	1	0	0	0	0	0	0	0	0	0	0	0	5	0	0	0	0	0	0	5	0	7	0	0	0	0	0	0	0	0	0	0	0	0	0	0	0	0	0	0	0	0	0	0	0	0	0	0	0
Acidiplasma_cupricumulans	1	31	67	21	0	13	0	5	0	11	98	13	0	22	14	0	0	0	0	106	169	106	69	0	213	66	88	0	38	19	101	15	84	23	50	31	26	57	12	107	0	0	0	0	0	0	0	0	0
Acidiplasma_sp._MBA_1	1	0	0	0	23	4	0	0	0	0	0	0	0	0	0	0	0	23	0	0	0	4	4	0	6	14	6	0	0	0	0	0	0	0	0	0	4	0	0	7	7	0	0	0	0	0	0	0	0
Acidipropionibacterium_acidipropionici	1	0	0	0	0	0	0	0	0	0	0	0	0	0	0	0	0	0	0	0	0	0	14	0	0	3	0	9	0	0	0	0	0	0	0	0	0	0	0	0	0	0	0	0	0	0	0	0	0
Acidipropionibacterium_jensenii	1	0	0	0	5	0	0	0	0	0	0	0	0	0	0	0	3	8	15	2	0	0	5	7	0	0	0	5	0	0	0	5	0	0	0	0	0	0	0	0	0	0	0	0	0	0	0	0	0
Acidipropionibacterium_thoenii	1	0	0	0	0	0	0	0	0	0	0	0	0	0	0	0	0	3	0	0	0	0	12	8	0	0	0	0	0	0	0	0	0	0	0	0	0	0	0	0	1	0	0	0	0	0	0	0	0
Acidipropionibacterium_timonense	1	0	0	0	0	0	0	0	0	0	0	0	0	0	0	0	0	0	0	0	0	0	0	0	4	0	0	0	0	0	0	36	0	3	0	0	0	0	0	0	0	0	0	0	0	0	0	0	0
Acidipropionibacterium_virtanenii	1	0	0	0	0	0	0	0	0	0	0	0	0	0	3	0	21	0	0	0	0	0	0	0	0	0	0	0	0	0	0	0	0	0	0	0	0	0	5	0	0	0	0	0	0	0	0	0	0
Acidithiobacillales_bacterium_SG8_45	1	0	0	0	0	0	0	0	0	0	0	0	0	0	0	0	0	0	0	0	0	0	0	0	0	0	0	0	0	3	0	0	0	0	0	0	0	0	0	0	0	0	0	0	0	0	0	0	0
Acidithiobacillales_bacterium_SM1_46	1	0	0	0	0	0	0	0	0	0	0	0	0	0	0	0	0	0	0	0	0	0	0	0	0	0	0	0	3	0	0	0	0	0	0	0	0	0	0	0	0	0	0	0	0	0	0	0	0
Acidithiobacillus_albertensis	1	0	0	0	0	0	0	0	0	0	0	0	0	0	0	0	0	0	0	12	0	0	0	0	0	0	0	0	0	0	0	0	0	0	0	0	0	0	0	0	0	0	0	0	0	0	0	0	0
Acidithiobacillus_caldus	1	0	0	0	0	0	0	0	7	0	0	0	0	0	0	0	0	0	0	0	0	0	0	0	0	0	0	3	0	3	0	0	0	6	0	0	0	0	0	0	10	0	0	0	0	0	0	0	0
Acidithiobacillus_ferrivorans	1	0	0	0	0	0	0	0	0	5	0	0	0	0	0	0	0	0	0	0	0	0	0	0	0	0	0	0	0	0	0	6	0	0	0	0	0	0	0	0	7	0	0	0	0	0	0	0	0
Acidithiobacillus_ferrooxidans	1	0	0	0	0	0	6	0	0	6	0	0	16	2	0	0	0	0	0	7	0	4	0	0	0	0	0	0	0	0	0	11	0	0	0	0	0	0	7	0	0	0	0	0	0	0	0	0	0
Acidithiobacillus_phage_AcaML1	1	0	0	0	0	0	0	0	0	0	0	0	0	0	0	0	0	0	0	0	0	0	0	0	0	0	0	0	0	0	0	0	0	0	0	0	0	0	0	0	0	0	0	0	0	0	0	0	0
Acidithiobacillus_sp._GGI_221	1	0	0	0	0	0	0	0	0	0	0	0	0	0	0	0	0	0	0	0	0	0	0	0	0	0	0	0	0	0	0	0	0	0	0	0	0	0	0	0	0	0	0	0	0	0	0	0	0
Acidithiobacillus_sp._SH	1	0	0	0	0	0	0	0	0	0	0	0	0	0	0	0	0	0	0	0	0	0	0	0	0	4	0	0	0	0	0	0	0	0	0	0	0	0	0	0	0	0	0	0	0	0	0	0	0
Acidithiobacillus_sulfuriphilus	1	0	0	0	0	0	0	0	0	0	0	0	0	0	0	0	0	0	0	0	0	0	0	0	0	0	0	0	0	0	0	0	0	0	0	0	0	0	0	3	0	0	0	0	0	0	0	0	0
Acidithiobacillus_thiooxidans	1	0	0	0	7	0	5	0	0	3	5	0	0	0	0	0	0	0	0	5	0	0	3	0	0	0	0	0	0	0	0	0	0	0	0	4	0	0	0	0	0	0	0	0	0	0	0	0	0
Acidithrix_ferrooxidans	1	0	0	0	0	0	0	0	0	0	0	0	0	0	0	0	4	0	0	0	0	3	0	25	0	3	0	12	0	0	0	0	0	0	0	12	0	0	0	0	0	0	0	0	0	0	0	0	0
Acidobacteria_bacterium	1	0	5	3	171	33	3	3	637	11	9	0	10	13	0	0	70	54	8	0	0	17	16	8	56	105	0	109	9	74	9	207	0	56	8	5	28	0	0	0	225	0	0	6	0	0	0	0	0
Acidobacteria_bacterium_13_1_20CM_3_53_8	1	0	0	0	0	0	0	0	0	0	0	0	0	0	0	0	0	0	0	0	0	0	0	0	0	5	4	0	0	0	0	0	0	75	0	0	0	0	0	0	0	0	0	0	0	0	0	0	0
Acidobacteria_bacterium_13_1_20CM_4_56_7	1	0	4	0	4	0	0	0	0	0	0	0	0	0	0	0	0	0	0	0	0	0	0	0	0	0	0	0	0	0	0	0	0	0	0	0	0	0	0	0	0	0	0	0	0	0	0	0	0
Acidobacteria_bacterium_13_1_40CM_4_58_4	1	0	0	0	0	0	0	0	0	0	0	0	0	0	0	0	0	0	0	0	0	0	0	0	0	0	0	0	0	8	0	0	4	0	0	0	0	0	0	0	0	0	0	0	0	0	0	0	0
Acidobacteria_bacterium_CG_4_9_14_3_um_filter_49_7	1	0	0	0	7	0	0	0	0	0	0	0	0	0	0	0	0	0	0	0	0	0	0	0	0	0	0	0	0	0	0	0	0	0	0	0	0	0	0	0	0	0	0	0	0	0	0	0	0
Acidobacteria_bacterium_Mor1	1	0	0	0	0	0	0	0	8	0	0	0	0	0	0	0	0	0	0	0	0	6	0	0	0	0	0	0	0	0	0	0	0	0	0	0	7	0	0	0	0	0	0	0	0	0	0	0	0
Acidobacteria_bacterium_RBG_13_68_16	1	0	0	0	0	0	0	0	5	0	0	0	0	0	0	0	0	0	0	0	0	0	0	0	0	0	0	0	0	0	0	0	0	0	0	0	0	0	0	0	0	0	0	0	0	0	0	0	0
Acidobacteria_bacterium_RBG_16_64_8	1	0	0	0	0	0	0	0	0	0	0	0	0	0	0	0	0	0	0	0	0	0	0	0	0	0	0	0	0	0	0	0	0	0	0	0	0	0	0	0	0	0	0	0	0	0	0	0	0
Acidobacteria_bacterium_RBG_16_68_9	1	0	0	0	0	0	0	0	10	0	0	0	0	0	0	0	0	0	0	0	0	0	0	0	0	0	0	0	0	0	0	0	0	0	0	0	0	0	0	0	0	0	0	0	0	0	0	0	0
Acidobacteria_bacterium_RIFCSPLOWO2_02_FULL_64_15	1	0	0	0	0	0	0	0	0	0	0	0	0	0	0	0	0	0	0	0	0	0	0	0	0	0	0	0	0	0	0	0	0	0	0	0	0	0	0	0	0	0	0	0	0	0	0	0	0
Acidobacteria_bacterium_RIFCSPLOWO2_02_FULL_65_29	1	0	0	0	0	0	0	0	0	0	0	0	0	0	0	0	0	0	0	0	0	0	0	0	0	0	0	0	0	0	0	0	0	0	0	0	0	0	0	0	0	0	0	0	0	0	0	0	0
Acidobacteria_bacterium_RIFCSPLOWO2_02_FULL_67_36	1	0	0	0	0	0	0	0	6	0	0	0	0	0	0	0	0	0	0	0	0	0	0	0	0	0	0	0	0	0	0	0	0	0	0	0	0	0	0	0	0	0	0	0	0	0	0	0	0
Acidobacteria_bacterium_RIFCSPLOWO2_02_FULL_68_18	1	0	0	0	0	0	0	0	5	0	0	0	0	0	0	0	0	0	0	0	0	0	0	0	0	0	0	0	0	0	0	0	0	0	0	0	0	0	0	0	0	0	0	0	0	0	0	0	0
Acidobacteria_bacterium_RIFCSPLOWO2_12_FULL_54_10	1	0	0	0	0	0	0	0	0	0	0	0	0	0	0	0	0	0	0	0	0	0	0	0	0	0	0	0	0	0	0	0	0	0	0	0	0	0	0	0	0	0	0	0	0	0	0	0	0
Acidobacteria_bacterium_RIFCSPLOWO2_12_FULL_59_11	1	0	0	0	0	0	0	0	0	0	0	0	0	0	0	0	0	0	0	0	0	0	0	0	0	0	0	0	0	0	0	0	0	0	0	0	0	0	0	0	0	0	0	0	0	0	0	0	0
Acidobacteria_bacterium_RIFCSPLOWO2_12_FULL_60_22	1	0	0	0	0	0	0	0	0	0	0	0	0	0	0	0	0	0	0	0	0	0	0	0	0	0	0	0	0	0	0	0	0	0	0	0	0	0	0	0	0	0	0	0	0	0	0	0	0
Acidobacteria_bacterium_RIFCSPLOWO2_12_FULL_67_14b	1	0	0	0	0	0	0	0	6	0	0	0	0	0	0	0	0	0	0	0	0	0	0	0	0	0	0	0	0	0	0	0	0	0	0	0	0	0	0	0	0	0	8	0	0	0	0	0	0
Acidobacteria_bacterium_SCN_69_37	1	0	0	0	0	0	0	0	0	0	0	0	0	0	0	0	7	0	0	0	0	0	0	0	0	0	0	0	0	0	0	0	0	0	0	0	0	0	0	0	0	0	0	0	6	0	0	0	0
Acidobacteriaceae_bacterium_TAA_166	1	0	0	0	0	0	0	0	0	0	0	0	0	0	0	0	0	0	0	0	0	0	0	0	0	0	0	0	0	0	0	0	0	4	0	0	0	0	0	0	0	0	0	5	0	0	0	0	0
Acidobacteriaceae_bacterium_URHE0068	1	0	0	0	0	0	0	0	0	0	0	0	0	0	0	0	0	0	0	0	0	0	0	0	0	0	0	0	0	0	0	0	0	0	5	0	0	0	0	0	0	0	0	0	0	0	0	0	0
Acidobacteriales_bacterium	1	0	0	0	0	0	0	0	0	0	0	0	0	0	0	0	0	0	0	0	0	0	0	0	0	0	0	0	0	0	0	0	0	0	0	0	0	0	0	0	0	0	0	0	0	0	0	0	3
Acidobacteriales_bacterium_59_55	1	0	0	0	0	0	0	0	4	0	0	0	0	0	0	0	0	0	0	0	0	0	0	0	0	0	0	0	0	0	0	0	0	0	0	0	0	0	0	0	0	0	0	0	0	0	0	0	0
Acidobacteriia_bacterium	1	0	0	0	0	0	0	0	6	0	0	0	0	0	0	0	0	0	0	0	0	0	0	0	0	0	0	0	0	0	0	0	0	0	0	0	0	0	0	0	0	0	0	0	0	0	0	0	0
Acidobacteriia_bacterium_12_62_4	1	0	0	0	0	0	0	0	6	0	0	0	0	0	0	0	0	0	0	0	0	0	0	0	0	0	0	0	0	0	0	0	0	0	0	0	0	0	0	0	0	0	0	0	0	0	0	0	0
Acidobacteriia_bacterium_SbA2	1	0	0	0	0	0	0	0	0	0	0	0	0	0	0	0	0	0	0	0	0	0	0	0	0	0	0	0	0	0	0	0	0	0	0	0	0	0	0	0	0	0	0	0	0	0	0	0	0
Acidobacterium_ailaaui	1	0	0	0	0	0	0	0	0	0	0	0	0	0	0	0	0	0	0	0	0	0	0	0	0	0	0	0	0	0	0	0	0	0	0	0	0	0	0	0	0	0	0	0	0	0	0	0	0
Acidobacterium_capsulatum	1	0	0	0	0	0	0	0	0	0	0	0	0	0	0	0	0	0	0	0	0	0	0	0	0	5	0	0	0	0	0	0	0	0	0	0	0	0	0	0	0	0	0	0	0	0	0	0	0
Acidocella_aminolytica	1	0	0	0	0	0	0	0	0	0	0	0	0	0	0	0	0	0	0	0	0	0	0	0	0	0	0	0	0	4	0	0	0	0	0	0	0	0	0	0	0	0	0	0	0	0	0	0	0
Acidocella_facilis	1	0	0	0	0	0	0	0	0	0	0	0	0	0	0	0	0	0	0	0	0	0	0	0	0	0	0	0	0	0	0	0	0	0	0	0	0	0	0	0	0	0	0	0	0	0	0	0	0
Acidocella_sp._20_63_7	1	0	0	0	0	0	0	0	5	0	0	0	0	0	0	0	0	0	0	0	0	0	0	0	0	0	0	0	0	0	0	0	0	0	0	0	0	0	0	0	0	0	0	0	0	0	0	0	0
Acidocella_sp._MX_AZ02	1	0	0	0	0	0	0	0	0	0	0	0	0	0	0	0	0	0	0	0	0	0	0	0	0	0	0	0	0	0	0	0	0	0	0	0	9	0	0	0	0	0	0	0	0	0	0	0	0
Acidomonas_methanolica	1	0	0	0	0	0	0	0	0	0	0	0	0	0	0	0	0	0	0	0	0	0	0	0	0	0	0	0	0	0	0	0	0	0	0	0	4	0	0	0	0	0	0	0	0	0	0	0	0
Acidomyces_sp._richmondensis	1	0	0	0	0	0	0	0	10	0	0	0	0	0	0	0	0	0	0	0	0	0	0	0	0	0	0	0	0	0	28	0	0	0	0	0	0	0	0	0	0	0	0	0	0	0	0	0	0
Acidothermus_cellulolyticus	1	0	0	0	0	0	0	0	0	0	0	0	0	0	0	0	0	0	0	0	0	0	0	0	8	0	0	2	0	0	0	0	0	2	0	0	0	0	0	0	0	0	0	0	0	0	0	0	0
Acidovorax_anthurii	1	0	0	0	0	0	0	0	0	0	0	0	0	0	0	0	0	0	0	0	0	0	0	4	7	2	0	0	0	0	0	0	0	0	0	0	0	0	0	7	4	0	0	0	0	0	0	0	0
Acidovorax_avenae	1	0	0	0	10	0	0	0	0	0	0	0	0	0	0	0	0	0	16	0	0	7	0	0	0	3	0	0	2	0	0	7	0	5	0	0	0	0	3	0	0	0	0	0	0	0	0	0	0
Acidovorax_caeni	1	0	0	0	0	0	0	0	0	7	0	0	0	0	0	0	0	0	0	0	0	0	0	0	0	0	0	6	0	0	0	0	0	0	0	0	0	0	0	0	0	0	0	0	0	0	0	0	0
Acidovorax_carolinensis	1	0	0	8	11	0	0	0	0	0	7	0	0	0	0	0	0	0	0	0	0	0	0	37	0	0	0	0	0	0	0	0	0	0	0	0	0	0	0	0	6	0	0	0	0	0	0	0	0
Acidovorax_cattleyae	1	0	0	0	0	0	0	0	0	6	0	0	0	0	0	0	0	3	0	0	0	0	0	0	0	0	0	0	0	0	0	0	0	0	0	0	0	0	0	0	0	0	0	0	0	0	0	0	0
Acidovorax_citrulli	1	0	0	0	8	0	0	5	0	0	0	0	0	0	0	0	0	0	7	0	0	5	6	0	0	0	0	0	0	0	0	0	0	5	0	0	0	0	0	0	0	28	0	0	0	0	0	0	0
Acidovorax_delafieldii	1	0	0	0	0	0	0	0	0	0	0	0	0	0	0	0	0	0	0	4	0	0	0	0	0	0	0	0	0	0	4	0	0	0	0	0	0	0	0	0	0	0	0	0	0	0	0	0	0
Acidovorax_ebreus	1	0	0	0	0	0	0	0	0	0	0	0	0	0	0	0	0	0	0	0	0	0	0	0	0	0	0	3	0	0	0	0	0	0	0	0	0	0	0	0	0	0	0	0	0	0	0	0	0
Acidovorax_konjaci	1	0	0	0	0	0	0	0	0	0	0	0	0	0	0	0	0	0	0	0	0	0	0	0	0	0	0	4	0	0	0	0	0	0	0	0	0	0	0	0	0	0	0	0	0	0	0	0	0
Acidovorax_soli	1	0	0	0	0	0	0	0	0	0	0	0	0	0	0	0	0	0	0	0	0	0	0	4	0	0	0	0	0	0	0	0	0	0	0	0	0	0	0	4	0	0	0	0	0	0	0	0	0
Acidovorax_sp.	1	0	0	0	0	0	0	0	0	4	0	0	0	0	0	0	0	0	0	0	0	0	0	0	0	0	0	6	0	0	0	0	0	0	0	0	0	0	0	0	0	0	0	0	0	0	0	0	0
Acidovorax_sp._106	1	0	0	0	0	0	0	0	0	0	0	0	0	0	0	0	0	0	0	0	0	0	0	0	0	0	0	4	0	0	0	0	0	0	0	0	0	0	0	0	0	0	0	0	0	47	0	0	0
Acidovorax_sp._12322_1	1	0	0	0	0	0	0	0	0	0	0	0	0	0	0	0	0	0	0	0	0	0	0	0	0	0	0	0	0	0	0	0	0	0	0	0	0	0	0	0	0	0	0	0	0	0	0	0	0
Acidovorax_sp._65_7	1	0	0	0	0	0	0	0	0	0	0	0	0	0	0	0	0	0	0	0	0	7	0	0	0	0	0	0	0	0	0	0	0	0	0	0	0	0	0	0	0	0	0	0	0	0	0	0	0
Acidovorax_sp._94	1	0	0	0	0	0	0	0	0	4	0	0	0	0	0	0	0	0	0	0	0	0	0	0	0	0	0	0	0	0	0	0	0	0	0	0	0	0	0	0	0	0	0	0	0	0	0	0	0
Acidovorax_sp._CCH12_A4	1	0	0	0	0	0	0	5	0	0	0	0	0	0	0	0	0	0	0	5	0	0	0	3	0	0	0	0	18	0	0	0	6	0	32	0	0	0	33	0	1	0	0	0	0	0	0	0	0
Acidovorax_sp._CF316	1	0	0	0	0	0	0	0	0	0	0	0	0	0	0	0	0	0	0	0	0	0	0	0	0	0	0	0	0	0	0	0	0	0	0	0	0	0	0	0	0	0	0	0	0	0	0	0	0
Acidovorax_sp._HMWF018	1	0	0	0	7	0	0	0	0	4	0	0	4	0	0	0	0	0	8	0	0	2	0	0	0	8	0	0	0	0	0	0	0	22	0	0	0	0	0	0	0	0	0	0	0	0	0	0	0
Acidovorax_sp._JHL_9	1	0	0	0	0	0	0	0	5	0	0	0	0	0	0	0	0	0	0	0	0	0	0	0	0	0	0	0	0	0	0	0	0	0	0	0	0	0	0	0	0	0	0	0	0	0	0	0	0
Acidovorax_sp._JS42	1	0	0	0	0	0	0	0	27	7	0	0	4	0	0	3	0	0	0	0	0	0	3	0	0	0	0	3	0	0	0	0	0	0	0	0	0	0	0	0	0	0	0	0	0	0	0	0	0
Acidovorax_sp._Leaf78	1	0	0	0	0	0	0	0	0	0	0	0	0	0	0	0	0	0	0	0	0	0	0	0	0	0	0	4	0	0	0	0	0	0	0	0	0	0	0	0	0	0	0	0	0	0	0	0	0
Acidovorax_sp._Leaf84	1	0	0	0	0	0	0	0	0	6	0	0	0	0	0	0	0	0	0	0	0	0	0	0	0	0	0	0	0	0	0	0	0	0	0	0	0	0	0	0	0	0	0	0	0	0	0	0	0
Acidovorax_sp._MR_S7	1	0	0	0	0	0	0	0	0	0	0	0	0	0	0	0	0	0	0	0	0	0	0	0	0	0	0	9	0	0	0	0	0	0	0	0	0	0	0	0	0	0	0	0	0	0	0	0	0
Acidovorax_sp._NO_1	1	0	0	0	0	0	0	0	0	0	0	0	0	0	0	0	0	0	6	0	0	0	0	0	0	0	0	0	0	0	0	0	0	0	0	0	0	0	0	0	0	0	0	0	0	0	0	0	0
Acidovorax_sp._RAC01	1	0	0	0	0	0	0	0	0	0	0	0	0	0	0	0	0	0	0	11	0	0	0	0	0	0	0	0	0	0	0	0	0	0	0	0	0	0	0	0	0	0	0	0	0	0	0	0	0
Acidovorax_sp._Root219	1	0	0	0	0	0	0	0	0	0	0	0	0	0	0	0	0	0	0	0	0	3	0	0	0	0	0	0	0	0	0	0	0	0	0	0	0	0	0	0	0	0	0	0	0	0	0	0	0
Acidovorax_sp._Root70	1	0	0	0	0	0	0	0	0	165	0	0	0	0	0	0	0	0	0	0	0	0	0	0	0	0	0	0	0	0	0	0	0	0	0	0	0	0	0	0	0	0	0	0	0	0	0	0	0
Acidovorax_sp._SCN_65_108	1	0	0	0	0	0	0	7	0	0	0	0	17	0	0	0	0	0	0	0	0	0	0	0	0	0	0	0	0	0	0	4	0	0	0	0	0	0	0	0	0	0	0	0	0	0	0	0	0
Acidovorax_sp._ST3	1	0	0	0	0	0	0	0	0	0	0	0	0	0	0	0	0	0	0	0	0	0	0	0	0	0	0	0	0	0	0	0	0	0	0	0	0	0	0	0	0	0	0	0	0	0	0	0	0
Acidovorax_valerianellae	1	0	0	0	0	0	0	0	3	7	0	0	0	0	0	0	0	0	0	0	0	0	0	0	0	0	0	0	0	0	0	0	0	0	0	0	0	0	0	0	0	0	0	0	0	0	0	0	0
Acidovorax_virus_ACP17	1	0	0	0	13	0	0	0	0	0	70	0	0	0	0	0	3	23	118	0	0	0	0	0	0	0	0	0	0	0	0	0	0	0	0	0	0	0	0	0	0	0	0	0	0	0	0	0	0
Aciduliprofundum_sp.	1	0	0	0	0	0	0	0	0	0	0	0	0	0	0	0	0	0	0	0	0	0	0	0	0	0	0	0	0	0	0	0	0	0	0	0	0	0	0	0	0	0	0	0	0	0	0	0	0
Aciduliprofundum_sp._MAR08_339	1	0	0	0	0	2	0	0	0	0	0	0	0	0	0	0	0	0	0	6	0	4	0	0	0	3	0	0	0	0	0	0	0	0	4	8	0	0	3	0	0	0	0	0	0	0	0	0	0
Acinetobacter_baumannii	1	748	1366	572	465	1026	1184	861	26199	368	868	705	6248	1601	1310	1351	668	351	357	1076	1445	658	3510	850	2237	1177	1440	775	1304	1669	2444	1382	1555	3661	1701	1648	1516	1520	2230	1749	1186	124	9	15	109	14	117	192	90
Acinetobacter_baylyi	1	0	0	0	0	0	0	0	0	0	0	0	0	0	0	0	0	0	0	0	0	0	0	0	0	0	4	0	0	0	0	0	0	0	0	5	0	0	0	0	0	0	0	0	0	0	0	0	0
Acinetobacter_beijerinckii	1	0	0	0	0	0	0	0	0	0	0	0	0	0	0	0	0	0	0	0	0	0	0	0	0	0	0	0	0	0	0	0	0	0	0	0	0	0	0	6	0	0	0	0	0	0	0	0	0
Acinetobacter_bereziniae	1	0	0	0	0	0	0	0	0	0	0	0	0	0	0	0	0	0	0	0	0	0	9	0	0	3	0	0	0	6	0	0	0	0	3	0	0	0	0	7	14	0	0	0	0	0	0	0	0
Acinetobacter_bohemicus	1	0	0	0	0	0	3	0	0	0	0	0	0	0	0	0	0	0	0	0	0	0	0	0	0	6	0	0	0	0	0	0	0	0	0	0	0	0	0	0	0	0	0	0	0	0	0	0	0
Acinetobacter_boissieri	1	0	0	0	0	0	0	0	0	0	0	0	0	0	0	0	0	0	0	8	0	11	0	10	0	9	0	8	0	0	0	7	0	0	0	0	0	0	0	0	0	0	0	0	0	0	0	0	0
Acinetobacter_brisouii	1	0	0	0	0	0	1	0	0	0	0	0	0	0	0	0	0	0	0	12	0	0	0	0	0	0	0	0	0	0	0	0	0	0	0	0	0	0	0	0	0	0	0	0	0	0	0	0	0
Acinetobacter_calcoaceticus	1	0	0	0	0	0	0	0	0	0	0	0	0	0	0	0	0	0	0	0	0	0	0	0	0	0	0	0	0	0	0	0	0	0	0	0	0	0	1	0	8	0	0	0	0	0	0	0	0
Acinetobacter_chinensis	1	0	0	0	0	0	0	0	0	4	0	0	0	0	0	0	0	0	0	0	0	0	0	0	0	0	0	0	0	0	0	0	0	0	0	0	0	0	0	0	0	0	0	0	0	0	0	0	0
Acinetobacter_cumulans	1	0	0	0	13	0	0	0	0	0	0	0	0	0	0	0	0	0	5	0	0	0	0	0	0	0	0	0	0	0	0	0	0	0	0	0	0	0	0	0	0	0	0	0	0	0	0	0	0
Acinetobacter_defluvii	1	0	0	0	0	0	0	0	0	0	0	0	0	0	0	0	0	0	0	0	0	0	0	0	0	0	0	0	0	0	0	0	0	0	0	0	0	0	0	24	0	0	0	0	0	0	0	0	0
Acinetobacter_genomosp._33YU	1	0	0	0	0	0	0	0	0	0	0	0	11	0	0	0	0	0	0	0	0	0	64	0	3	0	0	0	0	0	0	0	0	0	0	9	0	0	0	0	0	0	0	0	0	0	0	0	0
Acinetobacter_gerneri	1	0	0	0	3	0	0	0	0	0	0	0	0	0	0	0	0	0	0	0	0	2	0	0	0	0	0	0	0	0	0	9	0	0	0	0	0	0	0	0	0	0	0	0	0	0	0	0	0
Acinetobacter_guerrae	1	0	0	0	0	0	0	0	0	0	0	0	0	0	0	0	0	0	0	0	0	0	0	0	0	0	0	0	0	0	0	0	0	0	0	0	0	0	0	0	0	0	0	0	7	33	0	0	0
Acinetobacter_guillouiae	1	0	0	0	0	0	0	0	0	0	0	0	0	0	0	0	0	0	24	0	0	5	0	11	0	0	0	0	0	0	0	0	0	0	0	0	0	0	0	11	0	0	0	0	0	0	0	0	0
Acinetobacter_gyllenbergii	1	0	0	0	31	0	0	0	0	0	0	0	4	0	0	0	2	3	4	0	0	0	0	0	0	0	0	4	0	0	0	12	0	0	0	6	0	0	0	0	5	0	0	0	0	0	0	0	0
Acinetobacter_haemolyticus	1	0	0	0	0	3	0	0	0	0	6	0	0	3	3	0	0	0	5	4	0	0	0	41	7	0	6	0	0	6	0	9	0	0	0	0	2	0	0	8	6	0	0	0	0	0	0	0	0
Acinetobacter_halotolerans	1	0	0	0	0	0	0	0	0	0	0	0	0	0	0	0	0	0	0	0	0	0	0	0	0	0	0	0	0	0	0	0	0	0	0	0	0	0	0	0	0	0	0	2	0	0	0	0	2
Acinetobacter_idrijaensis	1	0	2	0	0	0	0	0	0	0	0	0	0	0	0	0	0	0	0	0	0	0	0	0	0	0	5	0	0	0	5	0	0	0	0	0	2	0	0	0	0	0	0	0	0	0	0	0	0
Acinetobacter_indicus	1	0	0	0	10	0	0	0	0	16	0	0	0	0	0	0	0	0	5	0	0	0	0	0	0	0	0	12	0	0	0	0	0	0	0	0	0	0	0	0	0	0	0	0	0	0	0	0	0
Acinetobacter_johnsonii	1	0	0	0	15	0	0	0	43	0	0	0	0	12	0	0	0	0	0	0	0	0	0	0	0	8	0	0	0	0	0	488	0	0	0	0	0	0	0	4	0	0	0	0	0	0	0	0	0
Acinetobacter_junii	1	0	0	0	0	0	0	0	0	0	0	0	0	1	0	0	0	0	3	0	0	0	0	59	0	25	0	0	3	0	0	0	0	0	0	0	5	0	0	2	7	0	0	0	0	63	0	4	0
Acinetobacter_lactucae	1	0	0	0	0	0	0	0	0	0	0	0	0	0	0	0	0	0	0	0	0	0	0	0	0	0	0	0	0	0	0	0	0	97	0	0	0	0	0	0	0	0	0	0	0	0	0	0	0
Acinetobacter_larvae	1	0	0	0	0	0	0	0	0	0	0	0	0	0	0	0	0	0	0	0	0	0	0	0	0	0	0	0	0	0	0	0	0	0	0	0	0	0	0	0	0	0	0	0	0	0	0	0	0
Acinetobacter_lwoffii	1	0	0	0	0	0	0	0	0	0	0	0	0	0	0	0	0	0	0	0	0	0	0	0	0	0	0	0	0	10	0	179	0	0	0	0	4	0	0	0	0	0	0	0	0	0	0	0	0
Acinetobacter_marinus	1	0	0	0	0	0	0	0	0	0	0	0	0	0	0	0	0	0	0	0	0	0	0	0	0	0	0	0	0	0	0	5	0	0	0	0	0	0	0	0	0	0	0	0	0	0	0	0	0
Acinetobacter_nectaris	1	0	0	0	7	0	0	0	0	0	0	0	0	0	0	0	0	0	0	3	0	0	0	0	0	0	0	0	0	0	0	0	0	0	0	0	0	0	0	3	0	0	0	0	0	0	0	0	0
Acinetobacter_nosocomialis	1	0	0	0	0	0	0	0	25	0	31	0	0	0	0	0	0	38	26	15	0	0	0	0	0	0	0	0	0	0	0	13	0	0	0	16	0	0	0	0	5	17	0	0	0	0	0	0	0
Acinetobacter_parvus	1	0	0	0	0	0	0	0	0	0	0	0	0	0	0	0	0	0	0	0	0	0	0	0	0	3	0	0	0	0	0	0	0	0	0	0	0	0	0	0	0	0	0	0	0	0	0	4	0
Acinetobacter_phage_ABPH49	1	0	0	4	0	0	0	0	0	0	0	0	0	0	0	0	0	0	3	6	0	0	0	0	0	7	0	0	0	0	0	0	0	0	0	0	0	0	0	0	0	0	0	0	0	0	0	0	0
Acinetobacter_phage_Ac42	1	0	0	0	0	0	0	0	0	0	0	0	0	0	0	0	0	0	0	0	0	0	0	0	0	0	3	0	0	0	0	0	0	0	0	0	0	0	0	0	0	0	0	0	0	0	0	0	0
Acinetobacter_phage_Henu6	1	0	0	0	0	0	0	0	0	0	0	0	0	0	0	0	0	0	0	0	0	0	0	0	0	0	4	0	0	0	0	0	0	0	0	0	0	0	0	0	0	0	0	0	0	0	0	0	0
Acinetobacter_phage_phiAC_1	1	0	0	0	0	0	0	0	0	0	0	0	0	0	0	0	0	0	0	0	0	0	0	0	0	0	0	0	0	0	0	0	0	0	0	0	0	0	0	0	0	0	0	0	0	0	0	0	0
Acinetobacter_phage_SH_Ab_15497	1	0	0	0	0	0	0	0	0	0	0	0	0	0	0	0	3	0	0	0	0	3	0	0	0	0	0	0	0	0	0	0	0	0	0	0	0	0	0	0	0	0	0	0	0	0	0	0	0
Acinetobacter_phage_SH_Ab_15599	1	0	0	0	0	0	0	0	0	0	0	0	0	0	0	0	0	0	0	0	0	8	0	0	12	0	0	0	0	0	0	0	0	0	5	0	4	0	0	0	0	0	0	0	0	0	0	0	0
Acinetobacter_phage_vB_AbaM_IME284	1	0	0	0	0	0	0	0	0	0	0	0	0	0	0	0	0	0	0	0	0	0	0	0	0	0	0	0	0	0	0	0	0	0	0	0	0	0	0	0	0	0	0	0	0	0	0	0	0
Acinetobacter_phage_vB_AbaM_IME285	1	0	0	0	0	0	0	0	0	0	0	0	0	0	0	0	0	0	0	0	0	0	0	0	0	0	0	0	0	0	0	0	0	0	0	0	0	0	0	0	0	0	0	0	0	0	0	0	0
Acinetobacter_pittii	1	9	6	1	77	5	95	87	26	80	48	58	87	127	91	54	82	61	156	96	0	96	107	101	63	99	112	55	63	71	37	203	54	72	65	94	109	67	112	164	45	122	66	35	109	49	63	134	74
Acinetobacter_populi	1	0	0	0	0	0	0	0	0	0	0	0	0	0	0	0	0	0	0	0	0	0	0	0	0	23	0	0	0	0	0	293	0	0	9	0	0	0	0	22	11	0	0	0	0	0	0	0	0
Acinetobacter_pragensis	1	0	0	0	0	0	0	0	0	0	0	0	0	0	0	0	0	0	0	0	0	0	0	0	0	4	0	0	0	0	0	0	0	0	0	0	0	0	0	0	0	0	0	0	0	0	0	0	0
Acinetobacter_proteolyticus	1	0	0	0	0	0	0	0	0	0	0	0	0	0	0	0	0	0	0	3	0	0	0	0	0	0	0	4	0	0	0	0	0	0	0	0	0	0	0	0	0	0	0	0	0	0	0	0	0
Acinetobacter_puyangensis	1	0	0	0	0	0	0	0	0	0	0	0	0	0	0	0	0	0	0	0	0	0	0	0	0	3	0	0	0	0	0	0	0	0	0	0	0	0	0	0	0	0	0	0	0	0	0	0	0
Acinetobacter_qingfengensis	1	0	0	0	0	0	0	0	0	3	0	0	0	0	0	0	0	0	0	0	0	0	0	0	0	0	0	0	0	0	0	6	0	0	0	0	0	0	0	0	0	0	0	0	0	0	0	0	0
Acinetobacter_radioresistens	1	0	0	0	0	0	0	0	0	0	0	0	0	0	0	0	0	0	0	0	0	0	0	0	0	3	0	4	0	7	0	0	0	0	0	0	0	0	0	0	0	0	0	0	0	0	0	0	0
Acinetobacter_rudis	1	0	0	0	0	5	0	0	0	0	0	0	0	0	0	0	0	0	0	0	0	0	0	0	0	0	0	0	0	0	0	0	5	0	0	0	0	0	0	0	0	0	0	0	0	0	0	0	0
Acinetobacter_schindleri	1	0	0	4	0	0	0	0	0	0	0	0	0	0	0	0	0	0	7	0	0	0	7	0	0	0	0	0	0	0	0	8	0	0	0	0	0	0	0	0	0	0	0	0	0	0	0	0	0
Acinetobacter_seifertii	1	0	0	0	0	0	3	0	0	0	0	0	0	0	0	0	0	0	0	0	0	0	0	0	0	7	0	0	0	0	0	0	0	0	0	0	0	0	0	5	0	0	0	0	0	0	0	0	0
Acinetobacter_sichuanensis	1	0	0	0	0	0	0	0	15	0	0	0	0	0	0	0	0	0	0	0	0	0	0	0	0	0	0	0	0	0	0	0	0	0	0	0	0	0	0	0	0	0	0	0	0	0	0	0	0
Acinetobacter_soli	1	0	0	0	0	0	0	0	0	0	0	0	0	0	0	0	0	0	0	0	0	0	0	0	0	0	0	0	0	0	0	4	0	0	0	0	0	0	0	0	0	0	0	0	0	0	0	0	0
Acinetobacter_sp.	1	0	0	0	0	0	0	0	11	0	0	0	0	3	0	0	0	9	0	0	0	8	6	39	0	0	0	10	3	3	0	15	0	52	8	66	36	0	10	0	76	8	0	0	0	146	0	0	0
Acinetobacter_sp._1130196	1	0	0	0	0	0	0	0	0	0	0	0	0	0	0	0	0	0	0	0	0	0	0	0	0	3	0	0	0	0	0	0	0	0	0	0	0	0	0	0	0	0	0	0	0	0	0	0	0
Acinetobacter_sp._25977_7	1	0	0	0	0	0	0	0	0	0	0	0	0	0	0	0	0	6	0	0	0	0	0	0	0	8	0	0	0	0	0	0	0	0	0	0	0	0	0	0	0	0	0	0	0	0	0	0	0
Acinetobacter_sp._272263	1	0	0	0	0	0	0	0	0	0	0	0	0	0	0	0	0	0	0	0	0	0	0	0	0	0	0	0	0	0	0	0	0	0	0	0	0	0	0	0	0	0	0	0	0	0	0	0	0
Acinetobacter_sp._51m	1	0	0	0	0	0	0	0	0	0	0	0	0	0	0	0	0	0	0	0	0	11	0	0	0	0	0	0	0	0	0	0	0	0	0	0	0	0	0	0	0	0	0	0	0	0	0	0	0
Acinetobacter_sp._A47	1	0	0	0	0	0	0	0	0	0	0	0	0	0	0	0	0	0	0	0	0	0	0	0	0	0	0	0	0	0	0	4	0	0	0	0	0	0	0	0	0	0	0	0	0	0	0	0	0
Acinetobacter_sp._ACNIH2	1	0	0	0	0	0	0	0	0	0	0	0	0	0	0	0	0	0	0	0	0	0	0	0	0	0	0	0	0	0	0	0	0	0	0	0	0	0	0	18	0	0	0	0	0	0	0	0	0
Acinetobacter_sp._ANC_3789	1	0	0	0	0	0	0	0	0	0	0	0	0	0	0	0	0	0	0	0	0	0	0	0	0	0	0	0	0	0	0	0	0	0	6	0	0	0	0	0	5	0	0	0	0	0	0	0	0
Acinetobacter_sp._ANC_3813	1	0	0	0	0	0	0	0	0	0	0	0	0	0	0	0	0	0	16	0	0	0	0	0	0	0	0	0	0	0	0	0	0	0	0	0	0	0	0	0	0	0	0	0	0	0	0	0	0
Acinetobacter_sp._ANC_3832	1	0	0	0	0	0	0	0	0	0	0	0	0	0	0	0	0	0	0	0	0	0	0	0	0	0	0	0	0	0	0	8	0	0	0	0	0	0	0	0	0	0	0	0	0	0	0	0	0
Acinetobacter_sp._ANC_3862	1	0	0	0	0	0	0	0	0	0	0	0	0	0	0	0	0	0	0	0	0	0	0	0	0	12	0	0	0	0	0	0	0	0	0	0	0	0	0	0	17	20	0	0	0	0	0	0	0
Acinetobacter_sp._ANC_3880	1	0	0	0	0	0	0	0	0	0	0	0	0	0	0	0	0	0	0	0	0	0	0	0	0	0	0	0	0	0	0	0	0	0	0	0	0	0	0	0	0	0	0	0	0	3	0	0	0
Acinetobacter_sp._ANC_3929	1	0	0	2	0	0	0	0	0	0	0	0	0	0	0	0	0	0	0	7	0	0	0	0	0	5	0	0	0	0	0	0	0	0	0	0	0	0	0	0	5	0	0	0	0	0	0	0	0
Acinetobacter_sp._ANC_4470	1	0	0	0	0	0	0	0	0	6	0	0	0	0	0	0	0	0	0	0	0	0	0	0	0	2	0	0	0	0	0	6	0	0	0	0	0	0	0	0	0	0	0	0	0	0	0	0	0
Acinetobacter_sp._ANC_4648	1	0	0	0	11	0	0	0	0	0	0	0	0	0	0	0	0	0	0	0	0	0	0	11	0	0	0	0	0	0	0	0	0	0	0	4	0	0	0	0	0	0	0	0	0	0	0	0	0
Acinetobacter_sp._ANC_4999	1	0	0	0	0	0	0	0	0	0	0	0	0	0	0	0	0	0	0	0	0	0	0	0	0	0	0	0	0	0	0	5	0	0	0	0	0	0	0	0	0	0	0	0	0	0	0	0	0
Acinetobacter_sp._ANC_5347	1	0	0	0	0	0	0	0	0	0	0	0	0	0	0	0	0	0	0	0	0	0	0	0	0	0	0	0	0	0	0	0	0	0	0	0	0	0	0	0	0	0	0	0	0	0	0	0	0
Acinetobacter_sp._ATCC_27244	1	0	0	0	0	0	0	0	0	0	0	0	0	0	0	0	0	0	0	0	0	0	0	0	0	24	0	0	0	0	0	241	0	0	7	0	0	0	0	15	5	0	0	0	0	0	0	0	0
Acinetobacter_sp._B51_2017_	1	0	0	0	0	0	0	0	0	0	0	0	0	0	0	0	0	0	3	0	0	0	0	0	0	0	0	0	0	0	0	0	0	0	0	0	0	0	0	0	0	0	0	0	0	0	0	0	0
Acinetobacter_sp._CAG_196	1	0	0	0	0	0	0	0	0	0	0	0	0	0	0	0	0	0	0	0	0	0	0	0	0	0	0	0	0	0	0	0	0	0	0	0	0	0	0	0	0	0	0	0	0	0	0	0	0
Acinetobacter_sp._CAG_196_36_41	1	0	0	0	0	0	0	0	0	0	0	0	0	0	0	0	0	0	0	0	0	0	0	0	0	0	0	0	0	0	0	0	0	0	0	0	7	0	0	0	0	0	0	0	0	0	0	0	0
Acinetobacter_sp._CFCC_10889	1	0	0	0	5	0	0	0	0	0	0	0	0	0	0	0	0	0	0	0	0	0	0	0	0	0	0	0	0	0	0	0	0	0	0	0	0	0	0	0	5	0	0	0	0	0	0	0	0
Acinetobacter_sp._CIP_102129	1	0	0	0	0	0	0	0	0	0	0	0	0	0	0	0	0	0	0	0	0	0	0	0	0	0	0	0	0	0	0	543	0	0	0	0	0	0	0	0	0	0	0	0	0	0	0	0	0
Acinetobacter_sp._CIP_53.82	1	0	0	0	0	0	0	0	0	0	0	0	0	0	0	0	0	0	0	0	0	0	0	0	0	0	0	0	0	0	0	0	0	0	0	0	0	0	0	0	0	27	0	0	0	0	0	0	0
Acinetobacter_sp._CIP_A162	1	0	0	0	0	0	0	0	0	0	0	0	0	0	0	0	0	0	0	0	0	0	0	0	0	0	0	0	0	0	0	0	0	0	0	0	0	0	0	0	0	15	0	0	0	0	0	0	0
Acinetobacter_sp._DSM_11652	1	0	0	0	0	0	0	0	0	0	0	0	0	0	0	0	0	0	0	0	0	0	0	0	0	0	0	0	0	0	0	3	0	0	0	0	0	0	0	0	0	0	0	0	0	0	0	0	0
Acinetobacter_sp._HR7	1	0	0	0	0	0	0	0	0	0	0	0	0	0	0	0	0	0	0	0	0	0	0	0	0	0	0	0	0	0	0	0	0	0	0	0	0	0	0	0	0	0	0	0	0	0	0	0	0
Acinetobacter_sp._MB5	1	0	0	0	0	0	0	0	0	0	0	0	0	0	0	0	0	0	0	0	0	0	0	0	0	0	0	0	0	0	0	3	0	0	0	0	0	0	0	0	0	0	0	0	0	0	0	0	0
Acinetobacter_sp._MDS7A	1	0	0	0	0	0	0	0	0	0	0	0	0	0	0	0	0	0	0	0	0	0	0	0	0	0	0	0	0	4	0	0	0	0	0	0	0	0	0	4	0	0	0	0	0	0	0	0	0
Acinetobacter_sp._MF4640	1	0	0	0	0	0	0	0	0	0	0	0	0	0	4	0	0	0	0	0	0	0	0	0	0	0	0	0	0	0	0	0	0	0	0	0	0	0	0	0	0	0	0	0	0	0	0	0	0
Acinetobacter_sp._MYb10	1	0	0	0	0	0	0	0	0	0	0	0	0	0	0	0	0	0	0	0	0	0	0	0	0	8	0	0	0	0	0	0	0	0	0	0	0	0	0	0	0	0	0	0	0	0	0	0	0
Acinetobacter_sp._NCu2D_2	1	0	0	0	0	0	0	0	0	0	0	0	0	0	0	0	0	0	0	0	0	0	0	0	0	0	0	0	0	0	0	0	0	0	0	0	4	0	0	0	0	0	0	0	0	0	0	0	0
Acinetobacter_sp._NIPH_1847	1	0	0	0	0	0	0	0	0	0	0	0	0	0	0	0	0	0	4	0	0	0	0	0	0	0	0	0	0	0	0	0	0	0	0	0	5	0	0	0	0	0	0	0	0	0	0	0	0
Acinetobacter_sp._NIPH_2100	1	0	0	0	0	0	0	0	0	0	9	0	0	0	0	0	0	0	0	0	0	0	0	0	0	0	0	9	0	7	0	0	0	0	0	0	0	0	0	0	0	0	0	0	0	0	0	0	0
Acinetobacter_sp._NIPH_2168	1	0	0	0	0	7	0	0	0	0	0	0	0	0	0	0	0	0	0	0	0	0	0	0	0	0	0	0	0	0	0	0	0	0	0	0	0	0	0	0	0	0	0	0	0	0	0	78	0
Acinetobacter_sp._NIPH_284	1	0	0	0	3	0	0	0	0	0	0	0	0	0	0	0	0	0	0	0	0	0	0	0	0	0	0	0	0	0	0	0	0	0	0	0	3	0	0	0	4	0	0	0	0	0	0	0	0
Acinetobacter_sp._NIPH_713	1	0	0	0	0	0	0	0	0	0	0	0	0	0	0	0	0	0	0	0	0	0	0	0	0	0	0	0	0	0	0	0	0	0	7	0	0	0	0	0	13	0	0	0	0	0	0	0	0
Acinetobacter_sp._NIPH_758	1	0	0	0	0	0	0	0	0	0	0	0	0	0	0	0	0	0	0	0	0	0	0	0	0	0	0	27	0	0	0	0	0	0	0	0	0	0	0	0	0	0	0	0	0	0	0	0	0
Acinetobacter_sp._RIT592	1	0	0	0	0	0	0	0	0	0	0	0	0	0	0	0	0	0	0	0	0	0	0	0	0	0	0	0	0	0	0	0	0	0	0	0	0	0	0	0	0	0	1	0	77	0	0	0	0
Acinetobacter_sp._Root1280	1	0	0	0	0	0	0	0	0	0	0	0	0	0	0	0	0	0	0	0	0	0	0	0	0	0	0	0	0	7	0	0	0	0	0	0	0	0	0	0	0	0	0	0	0	0	0	0	0
Acinetobacter_sp._VT_511	1	0	0	0	0	0	0	0	0	0	0	0	0	0	0	0	0	0	0	0	0	10	0	0	0	0	0	0	4	5	0	9	3	7	0	0	4	2	0	0	3	0	0	0	0	0	0	0	0
Acinetobacter_sp._WC_323	1	0	0	0	0	0	0	0	0	0	0	0	0	0	0	0	0	0	0	0	0	0	0	0	0	0	0	0	0	0	0	0	0	0	0	0	0	0	0	4	0	0	0	0	0	0	0	0	0
Acinetobacter_sp._WCHA45	1	0	0	0	0	0	0	0	0	0	0	0	0	0	0	0	0	0	0	0	0	0	0	0	0	0	0	0	0	0	0	0	0	0	0	0	0	0	0	0	0	0	0	0	0	0	0	0	0
Acinetobacter_sp._WCHAc060033	1	0	0	0	0	0	0	0	0	0	0	0	0	0	0	0	0	0	0	2	0	0	0	0	0	0	0	0	0	0	0	0	0	0	0	0	0	0	0	0	0	0	0	0	0	0	0	0	0
Acinetobacter_stercoris	1	0	0	0	0	0	0	0	0	0	0	0	0	0	0	0	0	0	0	0	0	0	0	0	0	0	0	0	0	0	0	0	0	0	4	0	0	0	0	0	0	0	0	0	0	0	0	0	0
Acinetobacter_tjernbergiae	1	0	0	0	0	0	0	0	0	0	0	0	0	0	0	0	0	0	0	0	0	0	0	0	0	0	0	0	0	0	0	0	0	0	4	0	0	0	0	0	7	0	0	0	0	0	0	0	0
Acinetobacter_towneri	1	0	0	0	0	0	0	0	0	0	0	0	0	0	0	0	0	0	0	0	0	0	0	0	0	0	0	0	0	0	0	0	0	0	0	0	0	0	0	40	0	0	0	0	0	0	0	0	0
Acinetobacter_ursingii	1	0	0	0	7	0	0	0	0	0	0	0	0	0	0	0	0	0	0	0	0	0	0	0	0	0	0	0	0	0	0	0	0	0	0	0	0	0	0	0	34	14	0	0	0	0	0	0	0
Acinetobacter_variabilis	1	0	0	0	0	0	0	0	0	0	0	0	0	0	0	0	0	0	0	0	0	0	0	0	0	0	0	0	0	0	0	0	0	0	0	0	0	0	0	0	0	0	0	0	0	0	0	0	0
Acinetobacter_venetianus	1	0	0	0	20	0	0	0	0	0	0	0	0	0	0	0	0	0	0	0	0	4	0	0	0	0	0	0	0	13	0	0	0	0	0	2	0	0	0	17	0	0	0	0	0	0	0	0	0
Acinetobacter_virus_133	1	0	0	0	5	0	1	0	0	0	0	0	0	0	0	0	0	0	0	0	0	0	0	0	0	0	0	0	0	0	0	0	0	0	0	0	0	0	0	0	0	0	0	0	0	0	0	0	0
Acinetobacter_virus_AB1	1	0	0	0	0	0	0	0	0	0	0	0	0	0	0	0	0	0	0	0	0	0	0	0	0	0	0	0	0	0	0	0	0	0	0	0	0	0	0	0	0	0	0	0	0	0	0	0	0
Acinetobacter_virus_Aci01_1	1	0	0	0	0	0	0	0	0	0	0	0	0	0	0	0	0	0	0	0	0	0	0	0	0	0	0	0	0	6	0	0	0	0	0	0	0	0	0	0	0	0	0	0	0	0	0	0	0
Acinetobacter_virus_Acj61	1	0	0	0	0	0	0	0	0	0	3	0	0	0	0	0	0	0	0	0	0	3	0	0	0	0	7	0	0	0	0	0	0	0	0	0	0	0	0	0	0	0	0	0	0	0	0	0	0
Acinetobacter_virus_Acj9	1	0	0	0	0	0	0	0	0	0	6	0	0	0	0	0	0	0	0	0	0	0	0	0	0	0	0	0	0	0	0	0	0	0	0	0	0	0	0	0	0	0	0	0	0	0	0	0	0
Acinetobacter_virus_IMEAB3	1	0	0	0	6	0	0	0	0	0	0	0	0	0	0	0	0	0	0	0	0	0	0	0	0	0	0	0	0	0	0	0	0	0	0	0	0	0	0	0	0	0	0	0	0	0	0	0	0
Acinetobacter_virus_Loki	1	0	0	0	0	0	0	0	0	0	0	0	0	0	0	0	1	0	0	0	0	7	0	0	0	0	0	0	0	0	0	0	0	0	0	0	0	0	0	0	0	0	0	0	0	0	0	0	0
Acinetobacter_virus_ME3	1	0	0	0	8	0	0	0	0	0	0	0	3	0	0	0	0	0	0	0	0	7	0	9	3	0	0	0	0	0	0	0	0	0	5	0	0	0	0	3	0	0	0	0	0	0	0	0	0
Acinetobacter_virus_Presley	1	0	0	3	0	0	0	0	0	0	0	0	0	0	0	0	0	0	0	0	0	0	0	0	0	0	0	0	6	0	0	0	0	0	0	0	0	0	0	0	0	0	0	0	0	0	0	0	0
Acinetobacter_virus_WCHABP5	1	0	0	0	0	0	0	0	0	0	0	0	2	0	0	0	0	0	211	0	0	0	0	0	0	0	0	0	0	0	0	0	0	0	0	0	0	0	0	0	0	0	0	0	0	0	0	0	0
Acinetobacter_virus_ZZ1	1	0	0	0	0	0	0	0	0	0	0	0	0	0	3	0	0	0	0	0	0	0	0	0	0	0	0	0	0	0	0	0	0	0	0	0	0	0	0	0	0	0	0	0	0	0	0	0	0
Acinetobacter_wuhouensis	1	0	0	0	0	0	0	0	0	0	0	0	0	0	0	0	0	0	0	0	0	6	0	0	0	0	0	0	0	0	0	0	0	0	0	0	6	0	0	0	0	0	0	0	0	0	0	0	0
Acremonium_chrysogenum	1	0	0	0	0	0	0	0	16	0	0	0	0	0	0	0	0	0	0	0	0	0	0	0	0	0	0	0	0	0	0	0	0	0	0	0	0	0	0	0	0	0	0	0	0	0	0	0	0
Actibacterium_lipolyticum	1	0	0	0	0	0	0	0	17	0	0	0	0	0	0	0	0	0	0	0	0	0	0	0	0	0	0	0	0	0	0	0	0	0	0	0	0	0	0	0	0	0	0	0	0	0	0	0	0
Actinobacillus_capsulatus	1	0	0	0	3	0	0	0	0	0	3	0	0	0	0	0	3	0	0	0	0	5	4	5	17	8	0	0	0	0	0	10	0	0	9	0	5	0	0	0	5	0	0	0	0	0	0	0	0
Actinobacillus_delphinicola	1	0	0	0	5	0	0	0	0	0	3	0	0	0	0	0	0	4	3	0	0	0	0	42	4	3	0	0	0	0	0	4	0	0	0	0	0	0	0	3	9	0	0	0	0	0	0	0	0
Actinobacillus_equuli	1	0	0	0	11	0	0	0	0	0	0	0	0	0	0	0	0	0	10	0	4	15	7	0	0	25	15	41	0	0	0	423	3	0	78	0	29	0	0	0	37	0	0	0	0	0	0	0	0
Actinobacillus_lignieresii	1	0	0	2	148	0	0	0	0	0	15	0	0	10	131	0	0	13	55	0	0	11	0	10	3	17	7	0	5	0	11	47	0	0	13	0	7	0	4	0	37	0	0	0	0	0	0	0	0
Actinobacillus_minor	1	0	0	0	232	0	0	26	0	21	52	0	0	72	12	0	50	25	18	12	0	18	0	79	0	40	5	75	10	3	22	39	0	0	53	0	6	0	49	0	35	0	0	0	0	0	0	0	32
Actinobacillus_pleuropneumoniae	1	0	8	14	201	26	19	34	0	56	183	0	0	61	0	0	45	87	109	130	0	157	9	117	3	84	7	91	11	15	17	129	8	4	64	8	8	0	37	199	52	18	0	12	5	17	25	40	0
Actinobacillus_porcitonsillarum	1	0	0	0	15	0	10	17	0	0	0	0	0	37	0	0	3	24	33	2	0	3	0	0	0	10	0	0	0	6	0	36	0	0	0	0	0	0	0	0	0	0	0	0	0	0	0	11	0
Actinobacillus_seminis	1	0	0	0	22	0	0	0	0	0	3	0	0	9	0	0	0	0	0	0	0	3	0	18	0	0	0	0	0	0	0	18	0	0	0	0	6	0	0	5	0	0	0	0	0	0	0	0	0
Actinobacillus_succinogenes	1	0	0	0	7	0	3	0	0	21	20	0	0	26	3	0	0	2	24	7	0	63	12	15	0	30	5	0	0	4	0	211	0	0	4	0	8	0	0	4	7	0	2	0	0	0	0	0	0
Actinobacillus_suis	1	0	0	0	26	8	0	3	0	0	0	0	0	0	0	0	13	0	0	7	0	5	0	5	9	26	0	5	0	0	5	80	0	0	10	5	18	0	13	16	1	0	0	0	0	0	0	0	0
Actinobacillus_ureae	1	0	0	0	11	0	3	5	0	0	14	0	0	28	0	0	0	0	18	0	0	7	0	22	0	3	0	14	8	0	45	201	0	2	9	0	0	0	9	6	45	0	0	0	0	0	0	0	0
Actinobacteria_bacterium_13_1_20CM_3_71_11	1	0	0	0	0	0	0	0	0	0	0	0	0	0	0	0	0	0	99	0	0	0	0	0	0	0	0	0	0	0	0	0	0	0	0	0	0	0	0	0	0	0	0	0	0	0	0	0	0
Actinobacteria_bacterium_13_1_20CM_4_69_9	1	0	0	0	3	0	0	0	0	0	0	0	0	0	0	0	0	4	11	0	0	0	0	0	0	3	0	0	0	0	0	0	0	0	0	0	0	0	0	0	3	0	0	0	0	0	0	0	0
Actinobacteria_bacterium_66_15	1	0	0	0	0	0	0	0	0	0	0	0	0	0	0	0	0	0	0	0	0	0	0	0	0	0	0	0	0	0	0	0	0	0	0	0	0	0	0	0	0	0	0	0	0	0	0	0	0
Actinobacteria_bacterium_69_20	1	0	0	0	0	0	0	0	0	0	0	0	0	0	0	0	3	0	0	0	0	0	0	0	0	0	0	0	0	0	0	0	0	4	0	0	0	0	0	0	0	0	0	0	0	0	0	0	0
Actinobacteria_bacterium_HGW_Actinobacteria_1	1	0	0	0	0	0	0	0	0	0	0	0	0	0	0	0	0	0	0	0	0	0	0	0	0	0	0	0	3	0	0	0	0	0	0	0	0	0	0	0	0	0	0	0	0	0	0	0	0
Actinobacteria_bacterium_HGW_Actinobacteria_10	1	0	0	0	0	0	0	0	0	0	0	0	0	0	0	0	0	0	0	0	0	0	0	0	0	0	0	0	0	0	0	0	0	0	0	0	0	0	0	0	0	0	0	0	0	0	0	0	0
Actinobacteria_bacterium_HGW_Actinobacteria_2	1	0	0	0	0	0	0	0	0	0	0	0	0	0	0	0	0	6	0	0	0	0	0	0	0	0	0	0	0	0	0	0	0	0	0	0	0	0	0	0	0	0	0	0	0	0	0	0	0
Actinobacteria_bacterium_HGW_Actinobacteria_4	1	0	0	0	2	0	0	0	0	0	0	0	0	0	0	0	0	0	0	0	0	0	0	0	0	0	0	0	0	0	0	5	0	0	0	0	0	0	0	0	0	0	0	0	0	0	0	0	0
Actinobacteria_bacterium_HGW_Actinobacteria_5	1	0	0	0	0	0	0	0	0	0	0	0	0	0	0	0	0	0	0	0	0	0	0	0	0	0	0	0	0	5	0	16	0	0	0	0	0	0	0	0	0	0	0	0	0	0	0	0	0
Actinobacteria_bacterium_HGW_Actinobacteria_6	1	0	0	0	0	0	0	0	0	0	0	0	0	0	0	0	0	0	0	0	0	0	0	0	0	0	0	0	0	0	0	0	0	0	0	0	0	0	0	0	0	0	0	0	0	0	0	0	0
Actinobacteria_bacterium_HGW_Actinobacteria_7	1	0	0	0	0	0	0	0	0	0	0	0	0	0	0	0	0	0	0	0	0	0	0	0	0	0	0	0	0	0	0	0	0	0	0	0	0	0	0	0	0	0	0	0	0	0	0	0	0
Actinobacteria_bacterium_RBG_13_35_12	1	0	0	0	0	0	0	0	4	0	0	0	0	0	0	0	0	0	0	0	0	0	0	0	0	0	0	0	0	0	0	0	0	0	0	0	0	0	0	0	0	0	0	0	0	0	0	0	0
Actinobacteria_bacterium_RBG_16_64_13	1	0	0	0	0	0	0	0	0	0	0	0	0	0	0	0	0	0	0	0	0	0	0	0	0	0	0	0	0	0	0	0	0	0	0	0	0	0	0	0	0	0	0	0	0	0	0	4	0
Actinobacteria_bacterium_RBG_16_68_12	1	0	0	0	0	0	0	0	5	0	0	0	0	0	0	0	0	0	0	0	0	0	0	0	0	0	0	0	0	0	0	0	0	0	0	0	0	0	0	0	0	0	0	0	0	0	0	0	0
Actinobacteria_bacterium_RBG_19FT_COMBO_36_27	1	0	0	0	0	0	0	0	0	0	0	0	0	0	0	0	0	0	0	0	0	0	0	0	0	0	0	0	0	0	0	0	0	0	0	0	0	0	0	0	0	0	0	0	0	32	0	0	0
Actinobacteria_bacterium_RBG_19FT_COMBO_70_19	1	0	0	0	0	0	0	0	0	0	0	0	0	0	0	0	0	0	0	0	0	0	0	0	0	0	0	0	0	0	0	0	0	0	0	0	0	0	0	0	0	0	0	0	0	0	0	0	0
actinobacterium_acAcidi	1	0	0	0	0	0	0	0	0	0	0	0	0	0	0	0	0	0	0	0	0	0	0	0	0	0	0	0	0	0	0	0	0	0	0	0	0	0	0	0	0	0	0	0	0	0	0	0	0
Actinobaculum_massiliense	1	0	0	0	0	6	6	4	0	0	0	0	0	0	6	0	7	0	0	0	0	0	0	0	7	0	0	0	0	0	0	4	0	0	0	2	0	0	0	0	0	0	0	0	0	0	0	5	0
Actinobaculum_sp._313	1	0	0	0	0	0	0	4	0	0	0	0	0	0	0	0	0	0	0	0	0	0	0	0	0	0	0	0	0	0	0	0	0	0	0	0	0	0	0	0	0	0	0	0	0	0	0	0	0
Actinobaculum_sp._352	1	0	0	0	16	0	3	4	0	26	5	0	81	9	5	4	18	9	5	218	0	22	0	231	27	8	7	23	6	12	12	712	0	14	0	60	4	0	0	3	38	0	0	0	0	0	0	0	0
Actinobaculum_sp._oral_taxon_183	1	0	0	3	3	0	12	0	0	0	21	0	14	3	0	0	1450	0	11161	6	0	37	26	0	2	551	0	47	20	6	3	18	14	0	6	0	3	0	0	0	0	0	0	0	0	0	0	0	0
Actinobaculum_suis	1	0	0	0	8	0	0	0	0	8	0	0	0	0	9	0	7	0	0	0	0	0	0	15	13	5	0	0	0	0	0	0	0	10	0	0	12	0	0	0	9	0	0	0	0	0	0	0	0
Actinocatenispora_sera	1	0	0	0	0	0	0	0	0	0	0	0	0	0	0	0	0	0	0	0	0	0	0	0	0	0	0	0	0	0	0	0	0	0	0	0	0	0	0	0	0	0	0	0	0	0	0	0	0
Actinocorallia_herbida	1	0	0	0	9	0	0	0	0	0	0	0	0	0	0	0	0	0	0	0	0	0	52	0	17	8	0	6	3	46	3	0	2	30	4	18	0	0	6	0	0	0	0	0	0	0	0	0	0
Actinokineospora_alba	1	0	0	0	0	0	0	0	0	0	0	0	0	0	0	0	0	0	0	0	0	0	0	0	0	0	0	0	0	0	0	0	0	0	0	0	0	0	0	0	0	0	0	0	0	0	0	0	0
Actinokineospora_bangkokensis	1	0	0	0	0	0	0	0	4	0	0	0	0	0	0	0	0	0	0	0	0	0	0	0	0	0	0	0	0	0	0	0	0	0	0	0	0	0	0	0	0	0	0	0	0	0	0	0	0
Actinokineospora_iranica	1	0	0	0	0	9	0	0	0	0	0	0	12	0	9	0	9	0	0	0	0	7	0	0	11	0	13	0	0	0	0	37	0	0	0	0	0	0	0	0	0	0	0	0	0	0	0	0	0
Actinokineospora_spheciospongiae	1	0	0	0	0	0	0	0	0	0	0	0	0	0	0	0	0	0	0	0	0	0	0	0	0	0	0	0	0	0	0	0	0	0	11	0	0	0	0	0	0	0	0	0	0	0	0	0	0
Actinomadura_chibensis	1	0	0	0	0	0	0	0	0	0	0	0	0	0	0	0	0	0	0	0	0	0	0	0	0	0	0	0	0	0	0	0	0	0	0	0	0	0	0	0	0	0	0	0	0	0	0	0	0
Actinomadura_flavalba	1	0	0	0	0	0	0	0	0	0	0	0	0	0	0	0	0	0	0	0	0	0	0	0	0	0	0	0	0	0	0	0	0	0	0	0	0	0	0	0	0	0	0	0	0	0	0	0	0
Actinomadura_formosensis	1	0	0	0	0	0	0	0	0	0	0	0	0	0	0	0	0	0	0	0	0	0	0	0	0	0	0	0	0	0	0	6	0	0	0	0	0	0	0	0	0	0	0	0	0	0	0	0	0
Actinomadura_harenae	1	0	0	0	0	0	0	0	0	0	0	0	0	0	0	0	0	0	0	0	0	0	0	0	0	0	0	0	0	0	0	0	0	0	0	0	0	0	0	0	0	0	0	0	0	0	0	0	0
Actinomadura_hibisca	1	0	0	0	0	0	0	0	0	0	0	0	0	0	0	0	0	0	0	0	0	9	0	0	0	0	0	0	0	0	0	0	0	0	0	0	0	0	0	0	0	0	0	0	0	0	0	0	0
Actinomadura_kijaniata	1	0	0	0	0	0	0	0	0	0	0	0	0	0	0	0	0	0	0	0	0	0	0	0	0	0	0	0	0	0	0	0	0	0	0	0	3	0	0	0	0	0	0	0	0	0	0	0	0
Actinomadura_latina	1	0	0	0	0	0	0	0	0	0	0	0	0	0	0	0	0	0	0	0	0	0	0	0	0	0	0	0	0	0	0	8	0	0	0	0	0	0	0	0	0	0	0	0	0	0	0	0	0
Actinomadura_macra	1	0	0	0	0	0	0	0	0	0	0	0	0	0	0	0	7	0	0	0	0	0	0	0	0	4	0	0	0	0	0	0	0	0	0	0	0	0	0	0	0	0	0	0	0	0	0	0	0
Actinomadura_madurae	1	0	0	0	0	0	0	0	0	0	0	0	0	0	0	0	0	0	0	0	0	0	4	0	0	0	0	0	0	0	0	0	0	0	0	0	0	0	0	0	0	0	0	0	0	3	0	0	0
Actinomadura_meyerae	1	0	0	0	0	0	0	0	0	0	0	0	0	0	0	0	0	0	0	0	0	0	0	0	0	0	0	0	0	0	0	0	0	0	4	0	0	0	0	0	5	0	0	0	0	0	0	0	0
Actinomadura_oligospora	1	0	0	0	0	0	0	0	0	0	0	0	0	0	0	0	0	0	0	0	0	0	0	0	8	0	0	0	0	0	6	0	0	0	0	0	0	0	0	0	4	0	0	0	0	0	0	0	0
Actinomadura_rubteroloni	1	0	0	0	0	0	0	0	4	0	0	0	0	0	0	0	0	0	0	0	0	0	0	0	0	0	0	0	0	0	0	0	0	0	0	0	0	0	0	0	0	0	0	0	0	0	0	0	0
Actinomadura_sp._LHW52907	1	0	0	0	1	0	0	0	0	0	0	0	0	0	0	0	4	0	0	0	0	0	0	0	4	0	0	0	0	0	0	0	0	0	0	0	0	0	0	0	0	0	0	0	0	0	0	0	0
Actinomyces_bouchesdurhonensis	1	0	0	4	4062	770	75	9	0	322	30	0	312	64	426	0	2214	886	1074	208	10	228	257	2378	489	192	116	735	155	10	2	549	26	4411	3	961	280	0	538	3	3633	0	0	0	5	12	9	5	4
Actinomyces_bovis	1	0	0	0	0	0	0	0	0	0	0	0	0	0	0	0	0	37	0	0	0	0	0	4	0	0	0	0	0	0	0	4	0	0	0	0	0	0	0	0	0	0	0	0	0	3	0	0	0
Actinomyces_bowdenii	1	0	0	0	16	0	0	0	0	0	3	0	0	0	0	0	0	26	6	2	0	0	7	0	0	0	0	0	0	6	0	6	0	0	0	0	0	0	0	3	0	0	0	0	0	0	0	0	0
Actinomyces_culturomici	1	0	0	0	22	0	0	0	0	29	0	0	11	0	14	0	120	29	0	177	4	13	41	367	64	33	10	14	0	31	23	564	0	49	40	44	6	0	502	0	322	0	0	0	6	0	0	0	0
Actinomyces_dentalis	1	0	0	0	0	13	0	0	0	0	0	0	0	5	11	0	0	0	19	4	0	110	1200	0	361	40	4	3	0	180	0	322	0	0	0	64	0	0	4	0	10	0	0	0	0	0	0	0	0
Actinomyces_denticolens	1	0	0	0	0	0	0	0	0	4	7	0	0	0	4	0	0	18	9	0	0	4	0	8	0	0	0	0	0	0	0	0	0	0	0	7	0	0	0	0	0	0	0	0	0	0	0	0	0
Actinomyces_gaoshouyii	1	0	0	0	0	15	0	0	0	0	0	0	0	0	0	0	0	13	7	0	0	6	42	68	0	13	0	6	21	47	3	22	0	27	0	13	0	0	5	0	0	0	0	0	0	0	0	0	0
Actinomyces_gerencseriae	1	0	0	0	0	0	0	0	0	0	0	0	0	0	0	0	18	0	14	0	0	3	32	0	5	28	0	7	0	0	0	12	0	0	0	0	0	0	0	0	0	0	0	0	0	0	0	0	0
Actinomyces_glycerinitolerans	1	0	0	0	8	0	0	0	0	0	0	0	0	0	3	0	12	9	0	0	0	0	0	21	0	0	0	0	0	0	0	14	0	3	0	6	0	0	0	0	7	0	0	0	0	0	0	0	0
Actinomyces_graevenitzii	1	0	4	0	10385	269	392	11	0	150	9	0	94	76	2281	0	11669	57365	568	98	9	189	562	13757	298	72	267	2509	107	87	73	225	25	94	16	7355	125	0	153	4	4397	0	0	0	0	0	0	0	4
Actinomyces_howellii	1	0	0	0	33	12	1	11	0	0	0	0	20	0	4	0	54	0	3	7	8	39	486	29	68	25	0	30	29	38	4	58	35	84	13	121	0	6	20	0	70	0	0	0	0	0	0	0	0
Actinomyces_ihuae	1	0	0	0	5	0	0	0	0	4	5	0	0	0	0	0	19	17	0	0	3	0	0	0	0	9	0	0	0	0	3	11	0	8	6	13	0	0	6	0	127	0	0	0	0	0	3	0	0
Actinomyces_israelii	1	0	0	0	8	3	0	10	0	0	63	0	85	0	7	0	42	0	109	0	0	11	39	0	17	18	0	8	16	20	0	11	12	68	4	122	0	0	4	0	0	0	0	0	0	0	0	0	0
Actinomyces_johnsonii	1	0	4	5	34	19	8	0	0	14	189	0	14	11	14	0	46	36	381	36	0	47	52	57	103	35	13	21	46	62	12	236	0	40	9	31	11	0	19	0	50	0	0	0	0	0	0	0	0
Actinomyces_lilanjuaniae	1	0	0	0	4	9	4	4	0	0	0	0	0	0	0	0	17	50	0	0	0	7	55	36	30	13	0	0	0	0	0	0	0	0	0	8	0	0	0	0	30	0	0	0	0	0	0	0	0
Actinomyces_massiliensis	1	0	0	0	6	13	0	0	0	0	16	0	0	0	9	0	14	0	47	7	0	16	43	0	12	11	10	11	5	17	0	100	0	5	0	6	0	0	3	0	26	0	0	0	0	0	0	0	0
Actinomyces_mediterranea	1	0	0	0	21	7	0	0	0	0	0	0	1	0	0	0	65	60	0	4	0	0	0	27	0	10	4	6	0	0	0	19	0	23	0	12	0	0	32	0	27	0	0	0	0	0	0	0	0
Actinomyces_minihominis	1	0	0	0	0	0	2	0	0	0	0	0	0	0	0	0	0	5	19	0	0	0	0	0	0	0	0	0	0	0	0	0	0	0	0	44	0	0	0	0	0	0	0	0	0	0	0	0	0
Actinomyces_naeslundii	1	0	4	66	37	12	10	18	0	12	752	0	72	18	1	8	37	47	3019	161	0	71	104	72	80	22	20	5	165	245	78	635	0	21	2	199	13	0	13	7	28	0	7	0	0	0	0	0	0
Actinomyces_oricola	1	0	0	0	4	0	4	0	0	0	0	0	0	0	4	0	12	22	0	0	0	0	6	10	0	0	0	0	0	8	0	18	0	0	0	10	0	0	0	0	0	0	0	0	0	0	0	0	0
Actinomyces_oris	1	16	24	236	213	20	46	47	41	19	4563	0	196	50	15	0	175	91	13009	667	0	194	241	253	399	32	19	57	687	1118	51	1935	44	70	8	840	38	3	48	8	110	0	0	0	0	0	0	0	0
Actinomyces_pacaensis	1	0	0	0	0	0	0	0	0	0	0	0	0	0	0	0	0	5	0	0	0	0	0	0	5	0	0	0	0	0	0	0	0	0	0	0	0	0	0	0	4	0	0	0	0	0	0	0	0
Actinomyces_phage_xhp1	1	0	0	0	3	0	0	0	0	0	0	0	0	0	0	0	0	0	0	0	0	0	0	0	0	0	0	0	0	0	0	4	5	0	0	0	0	0	0	0	3	0	0	0	0	0	0	0	0
Actinomyces_polynesiensis	1	0	0	0	0	0	0	4	0	0	0	0	0	0	0	0	5	12	0	0	0	0	0	0	0	0	0	0	0	3	0	3	0	0	0	9	0	0	0	0	0	0	0	0	0	0	0	0	0
Actinomyces_provencensis	1	0	0	0	0	18	0	0	0	0	0	0	2	0	0	0	32	0	0	0	0	0	0	12	11	0	13	12	0	0	0	14	0	5	0	13	5	0	0	0	19	0	0	0	0	0	0	0	0
Actinomyces_qiguomingii	1	0	0	0	8	0	0	0	0	2	0	0	0	0	0	0	0	0	4	0	0	0	0	3	4	7	0	0	0	0	0	0	0	0	0	0	0	0	0	0	4	0	0	0	0	0	0	0	0
Actinomyces_radicidentis	1	0	0	0	3	0	0	0	0	0	4	0	0	0	0	0	0	0	14	0	0	0	3	0	0	0	0	0	0	3	0	0	0	0	0	3	0	0	0	0	0	0	0	0	0	0	0	0	0
Actinomyces_ruminicola	1	0	0	0	4	0	0	0	0	0	3	0	0	0	0	0	0	0	7	0	0	0	4	0	10	10	0	0	0	9	0	4	14	0	0	0	0	0	6	0	0	0	0	0	0	0	0	0	0
Actinomyces_slackii	1	0	0	0	0	0	0	0	0	0	0	0	0	0	0	0	0	0	3	0	0	0	0	0	0	0	0	0	0	0	0	0	0	0	0	0	0	0	0	0	0	0	0	0	0	0	0	0	0
Actinomyces_sp.	1	0	5	3	126	15	133	0	3	8	15	0	7	104	41	0	726	20	5295	11	85	51	58	54	66	517	23	59	284	12	0	145	6	13	34	43	57	3	30	12	165	0	0	0	0	0	0	0	0
Actinomyces_sp._2119	1	0	0	0	0	0	0	0	0	0	0	0	0	0	0	0	4	0	3	5	0	0	0	2	0	0	0	4	0	0	0	0	0	0	0	0	0	0	0	0	4	0	0	0	0	0	0	0	0
Actinomyces_sp._C10	1	0	0	0	0	0	0	0	0	0	0	0	0	0	0	0	0	0	0	0	0	8	0	0	0	0	0	0	0	0	0	0	0	0	0	0	0	0	0	0	0	0	0	0	0	0	0	0	0
Actinomyces_sp._Chiba101	1	0	0	0	0	0	0	0	0	0	6	0	0	0	0	0	18	0	0	0	0	0	0	0	0	0	0	0	0	0	0	11	0	0	0	0	0	0	0	4	4	0	0	0	0	0	0	0	0
Actinomyces_sp._CtC_72	1	0	1	0	6	0	5	0	18	0	66	0	21	0	0	3	18	0	69	0	0	0	6	0	36	27	0	0	4	32	7	8	2	8	5	119	0	0	15	0	8	0	0	7	0	0	0	0	0
Actinomyces_sp._HMSC035G02	1	0	0	0	2515	308	37	7	0	128	45	0	57	118	756	3	2291	427	447	769	13	316	236	562	1433	195	212	983	107	17	0	1176	31	452	24	1057	99	0	406	0	1837	0	0	0	24	0	2	20	0
Actinomyces_sp._HMSC062G12	1	0	0	0	168	62	0	2	0	0	0	0	0	4	41	0	60	46	44	37	10	11	36	30	48	9	11	611	11	0	5	27	0	50	6	41	3	0	26	0	67	0	0	0	0	0	0	0	0
Actinomyces_sp._HMSC065F11	1	0	0	0	0	0	0	0	0	0	0	0	0	0	0	0	0	0	0	0	0	0	0	51	0	0	0	0	0	0	0	0	0	0	0	0	0	0	0	0	0	0	0	0	0	0	0	0	0
Actinomyces_sp._HMSC065F12	1	0	0	0	153	8	0	4	0	18	0	0	0	0	0	0	6	0	0	246	0	18	6	26	8	0	83	0	14	3	8	145	0	13	0	91	60	0	12	3	168	0	0	0	0	14	0	0	0
Actinomyces_sp._HMSC075C01	1	0	0	0	20	1	0	0	0	0	29	0	4	0	0	0	30	31	101	0	0	4	0	7	11	0	2	8	5	3	4	34	3	4	0	10	0	0	3	0	1	0	0	0	0	0	0	0	0
Actinomyces_sp._HMSC08A09	1	0	0	15	26	0	4	7	0	7	204	0	15	5	0	0	6	18	1393	55	0	6	0	17	21	4	0	0	38	121	0	138	0	0	0	73	12	0	0	0	3	0	0	0	0	0	0	0	0
Actinomyces_sp._HPA0247	1	0	0	0	1753	531	80	3	0	190	36	0	141	102	747	5	1850	558	731	207	0	408	1107	643	776	216	275	444	63	22	0	1362	82	461	0	727	146	5	411	11	1468	0	15	0	3	0	0	8	0
Actinomyces_sp._ICM39	1	0	0	0	6642	2315	471	59	0	1155	236	0	448	688	3748	9	8823	2494	2916	807	21	2349	2597	2881	4156	1177	895	2377	408	101	7	6147	350	1175	62	3169	715	6	1303	25	6544	0	0	0	30	11	29	63	1
Actinomyces_sp._ICM47	1	0	6	28	12678	4709	1422	7	0	2330	57	0	2633	1832	5420	2	15604	15206	19866	4472	55	2113	9228	11150	8406	4569	248	2744	415	391	10	4320	569	1613	10	10129	1882	28	11158	10	8804	0	0	10	9	26	0	0	2
Actinomyces_sp._ICM54	1	0	0	0	1013	256	53	8	0	99	27	0	36	89	2413	61	3484	654	408	80	5	2468	349	694	526	95	194	348	219	15	6	1159	72	264	0	454	151	0	121	184	1604	0	0	0	0	0	4	8	0
Actinomyces_sp._ICM58	1	0	0	0	4598	2038	225	5	0	1300	76	0	405	228	1333	0	13416	2352	5677	643	10	1072	952	4143	1681	1763	180	1142	179	44	3	1873	112	2226	8	2284	742	0	1497	10	4623	0	0	0	3	15	0	0	21
Actinomyces_sp._Marseille_P3109	1	0	3	43	6	0	4	0	0	0	85	0	5	19	0	0	6	7	56	8	0	18	0	0	1	0	0	0	0	11	0	72	0	0	0	0	0	0	0	0	4	0	0	0	0	0	0	0	0
Actinomyces_sp._oral_taxon_170	1	0	3	10	0	0	0	0	0	0	106	0	9	3	0	0	4	0	316	18	0	5	10	0	2	0	0	0	18	32	4	84	3	0	0	4	0	0	10	0	2	0	0	0	0	0	0	0	0
Actinomyces_sp._oral_taxon_171	1	0	12	7	24	6	0	4	0	0	704	0	8	0	1	0	4	4	626	21	0	23	35	31	16	0	0	3	29	44	12	94	0	0	0	20	0	0	8	0	3	0	0	0	0	0	0	0	0
Actinomyces_sp._oral_taxon_172	1	0	0	0	2404	1087	76	0	2	597	11	0	120	89	722	0	7850	1108	2458	223	1	493	324	1760	867	697	133	576	116	35	0	967	43	907	0	1121	322	4	675	0	2270	2	0	0	8	2	0	0	5
Actinomyces_sp._oral_taxon_175	1	0	0	35	32	0	16	4	0	3	396	0	15	0	0	0	13	17	1973	64	2	15	15	14	37	0	0	0	111	112	8	309	1	0	0	99	8	0	5	0	10	0	0	0	0	0	0	0	0
Actinomyces_sp._oral_taxon_178	1	0	0	0	53	10	0	0	0	0	0	0	0	0	6	0	28	70	0	3	0	6	0	16	0	2	0	4	0	0	0	11	4	0	0	12	0	0	13	0	21	0	0	0	0	0	0	0	0
Actinomyces_sp._oral_taxon_180	1	0	0	0	320	122	14	0	0	39	14	0	31	9	91	0	331	155	116	25	0	98	110	131	109	42	55	64	6	23	3	202	24	47	0	120	29	0	61	0	232	0	0	0	0	0	0	2	0
Actinomyces_sp._oral_taxon_181	1	0	0	0	272	651	10	0	0	32	0	0	0	8	51	0	5444	888	77	20	0	114	106	182	373	8	33	38	3	6	0	2303	0	294	11	1763	0	0	0	0	1050	0	0	0	0	0	3	3	0
Actinomyces_sp._oral_taxon_414	1	0	0	0	6	0	0	0	0	0	11	0	0	0	0	0	4	0	44	3	0	48	406	6	175	22	4	5	3	131	0	141	0	3	0	11	0	0	0	0	5	0	0	0	0	0	0	0	0
Actinomyces_sp._oral_taxon_448	1	0	0	0	142	10	0	0	0	0	6	0	0	0	0	0	17	12	192	8	0	3	36	0	15	0	0	13	0	5	6	0	0	0	0	14	0	0	0	0	22	0	0	0	0	0	0	4	0
Actinomyces_sp._oral_taxon_848	1	0	3	3	0	9	4	0	0	0	27	0	17	0	0	0	0	30	30	0	0	39	89	13	9	0	0	21	0	3	3	699	0	0	3	0	1	0	3	0	0	0	0	0	0	0	0	0	0
Actinomyces_sp._oral_taxon_849	1	0	0	16	43	14	3	0	0	0	206	0	7	4	14	0	13	4	414	30	0	19	22	25	4	0	0	23	19	49	3	221	0	5	1	21	0	0	16	0	66	0	0	0	0	0	0	0	0
Actinomyces_sp._oral_taxon_877	1	0	0	0	72	51	0	8	2	35	6	0	7	16	23	0	166	190	86	261	14	18	64	174	55	25	11	64	24	3	0	245	0	18	35	86	45	4	904	0	138	0	0	0	1	0	0	3	0
Actinomyces_sp._oral_taxon_897	1	0	0	0	6	0	0	0	0	0	11	0	0	0	0	0	0	34	0	0	0	7	50	11	26	0	0	0	0	63	0	160	9	0	0	6	0	0	5	0	8	0	0	0	0	0	0	0	0
Actinomyces_sp._ph3	1	0	0	0	56	175	2	0	3	8	0	0	0	0	23	0	1208	217	27	16	0	32	7	13	106	4	14	15	0	3	0	429	4	35	0	376	8	0	8	0	237	0	0	0	0	0	0	0	0
Actinomyces_sp._S4_C9	1	0	0	0	0	0	0	0	0	5	0	0	0	0	0	0	0	0	0	0	0	0	0	0	0	0	0	0	0	0	0	0	0	0	0	3	0	0	5	0	0	0	0	0	0	0	0	0	0
Actinomyces_sp._S6_Spd3	1	0	0	0	370	51	0	0	0	66	0	0	8	0	9	0	644	1994	32	3	0	9	10	107	119	5	20	73	4	11	0	289	0	42	0	193	0	0	0	0	634	0	0	0	3	0	0	0	3
Actinomyces_sp._UMB0918	1	0	0	0	0	0	0	0	0	0	0	0	0	0	0	0	0	0	0	0	0	0	0	0	0	0	0	0	0	0	0	0	0	0	0	0	0	0	0	0	0	0	0	0	0	0	0	0	0
Actinomyces_succiniciruminis	1	0	0	6	32	0	4	10	0	0	70	0	0	0	0	0	35	0	98	0	0	5	3	30	16	0	3	4	8	41	0	6	0	13	0	65	0	3	0	0	24	0	0	0	0	0	0	0	0
Actinomyces_timonensis	1	0	3	11	11	19	22	8	4	21	13	0	46	6	5	0	73	31	72	0	0	152	30	673	89	31	5	7	0	78	16	389	10	29	13	126	0	0	27	0	468	0	0	0	0	0	0	0	0
Actinomyces_urinae	1	0	0	0	3	0	0	0	0	0	0	0	0	0	0	0	0	0	0	0	0	0	0	0	0	0	0	0	0	0	0	0	0	0	0	0	0	0	5	0	0	0	0	0	0	0	0	0	0
Actinomyces_urogenitalis	1	0	14	56	134	178	6	9	25	15	99	0	91	3	9	4	331	218	163	26	4	284	355	171	54	132	24	43	23	4	36	318	42	96	9	269	18	5	238	0	165	0	0	10	0	0	0	0	0
Actinomyces_virus_Av1	1	0	0	0	39	7	21	0	0	4	983	0	63	10	3	0	13	10	2713	0	0	387	89	0	0	163	19	31	761	53	5	340	133	59	56	62	127	0	0	0	47	0	0	0	0	0	0	0	0
Actinomyces_viscosus	1	12	9	145	166	6	64	37	8	24	1910	0	188	50	2	3	114	4	8236	438	0	81	99	75	175	14	0	6	437	758	36	1513	24	14	0	470	19	0	25	0	38	0	0	0	0	0	0	0	0
Actinomyces_vulturis	1	0	0	0	16	0	0	0	0	0	3	0	0	0	0	0	0	0	0	5	0	0	0	8	0	0	0	0	0	0	0	0	0	0	0	0	0	0	0	6	0	0	0	0	0	0	0	0	0
Actinomyces_wuliandei	1	0	0	0	0	0	0	0	0	0	0	0	0	0	0	0	0	0	4	0	0	0	0	0	0	0	0	0	0	0	0	0	0	0	0	0	0	0	0	0	0	0	0	0	0	0	0	0	0
Actinomycetales_bacterium	1	0	0	0	0	0	0	0	0	0	0	0	0	0	0	0	0	0	0	0	0	8	0	6	0	0	0	0	0	0	0	0	0	0	0	0	0	0	0	0	0	0	0	0	0	0	0	0	0
Actinomycetales_bacterium_JB111	1	0	0	0	0	0	0	0	0	2	0	0	0	0	0	0	0	0	0	0	0	0	0	0	0	0	0	0	0	0	0	0	0	0	0	3	0	0	0	0	0	0	0	0	0	0	0	0	0
Actinomycetia_bacterium	1	0	0	0	20	10	0	0	15	0	0	0	0	4	11	0	5	30	0	0	0	9	6	0	35	25	4	5	3	7	0	54	10	4	0	17	6	0	15	9	20	0	0	0	0	7	0	0	0
Actinophytocola_xinjiangensis	1	0	0	0	6	0	0	0	0	0	0	0	0	0	0	0	0	0	0	0	0	0	0	0	0	0	0	0	0	0	0	0	0	0	16	0	0	0	0	0	0	0	0	0	0	0	0	0	0
Actinoplanes_awajinensis	1	0	0	0	0	0	0	0	0	0	0	0	0	0	0	0	0	0	0	0	0	0	0	0	0	0	0	0	0	0	0	0	0	0	0	0	0	0	0	0	0	0	0	0	0	0	30	0	0
Actinoplanes_italicus	1	0	0	0	0	0	0	0	0	0	0	0	0	0	0	0	0	0	0	0	0	0	0	0	0	0	0	0	0	9	0	0	0	0	0	0	0	0	0	0	5	0	0	0	0	0	0	0	0
Actinoplanes_missouriensis	1	0	0	0	0	0	0	0	0	0	0	0	0	0	0	0	0	0	0	0	0	6	0	0	0	0	4	0	0	0	0	0	0	0	0	0	0	0	0	0	0	0	0	0	0	0	0	0	0
Actinoplanes_rectilineatus	1	0	0	0	0	0	0	4	0	0	0	0	0	0	0	0	0	0	0	0	0	0	0	0	0	0	0	0	0	0	0	0	0	0	0	4	4	0	0	0	0	0	0	0	0	0	0	0	0
Actinoplanes_sp._N902_109	1	0	0	0	0	0	0	0	0	0	0	0	0	0	0	0	0	0	0	0	0	0	0	0	0	0	0	0	0	0	0	0	0	0	0	0	0	0	0	0	0	0	0	0	0	0	0	0	0
Actinoplanes_subtropicus	1	0	0	0	11	0	0	0	0	0	0	0	0	0	7	0	0	0	5	0	0	0	0	0	0	0	2	0	0	0	0	8	0	5	0	0	0	0	0	0	8	0	0	0	0	0	0	0	0
Actinoplanes_teichomyceticus	1	0	0	0	0	8	0	0	0	0	16	0	0	0	0	0	0	0	0	0	0	0	0	0	0	0	5	0	0	0	0	0	0	0	0	0	0	0	0	0	0	0	0	0	0	0	0	0	0
Actinoplanes_tsinanensis	1	0	0	0	0	0	0	0	0	0	0	0	0	0	0	0	0	0	0	0	0	0	0	0	0	0	0	0	0	0	0	0	0	0	0	0	0	0	0	0	0	0	0	0	0	0	0	0	0
Actinopolymorpha_alba	1	0	0	0	0	0	0	0	0	0	0	0	0	0	0	0	0	0	0	0	0	0	0	0	0	0	0	0	0	0	0	0	0	0	0	0	0	0	0	0	0	0	0	0	0	0	0	0	0
Actinopolymorpha_cephalotaxi	1	0	0	0	0	0	0	0	0	0	0	0	0	0	0	0	0	0	0	0	0	0	0	0	0	0	0	0	0	0	0	0	0	0	3	0	0	0	0	0	0	0	0	0	0	0	0	0	0
Actinopolymorpha_singaporensis	1	0	0	0	0	0	0	0	0	0	0	0	0	0	0	0	0	0	0	0	0	0	0	0	6	0	0	0	1	0	0	0	0	0	0	3	0	0	3	0	6	0	0	0	0	0	0	0	0
Actinopolyspora_halophila	1	0	0	0	0	4	0	0	0	0	0	0	0	0	3	0	0	0	0	0	0	0	0	0	0	0	0	0	0	0	0	0	0	0	0	0	0	0	0	0	0	0	0	0	0	0	0	0	0
Actinopterygii_environmental_sample	1	0	0	0	0	0	0	0	0	0	0	0	0	0	0	0	0	0	0	0	0	0	0	0	0	0	0	0	0	0	0	0	0	0	0	0	0	0	0	0	0	0	0	0	0	0	0	0	0
Actinosynnema_pretiosum	1	0	0	0	0	0	0	0	0	0	0	0	0	0	0	0	0	0	0	0	0	0	0	0	0	0	0	0	0	0	0	5	0	0	0	0	0	0	0	0	0	0	0	0	0	0	0	0	0
Actinotalea_fermentans	1	0	0	0	0	0	0	0	0	0	0	0	0	0	0	0	0	0	0	0	0	2	0	0	0	0	0	0	3	6	0	7	0	0	0	0	8	0	0	0	0	0	0	0	0	0	0	0	0
Actinotignum_schaalii	1	0	0	0	10	0	3	0	0	0	0	0	1	0	0	0	5	5	20	0	0	4	7	0	2	5	0	0	0	0	0	3	0	0	0	8	0	0	10	0	0	0	0	0	0	0	0	0	0
Actinotignum_timonense	1	0	0	0	0	0	0	0	0	0	0	0	0	0	0	0	0	0	0	0	0	0	0	0	0	0	0	5	0	0	0	0	0	0	0	0	0	0	0	0	0	0	0	0	0	0	0	0	0
Actinotignum_urinale	1	0	0	0	3	0	0	0	0	0	0	0	0	0	0	0	0	0	0	0	0	0	0	0	0	5	0	3	0	0	0	0	0	0	5	11	0	0	0	0	4	0	0	0	0	0	0	0	0
Acutalibacter_muris	1	0	0	0	0	0	0	0	0	29	5	0	4	0	0	0	36	9	8	187	6	0	4	0	6	0	0	0	0	0	0	12	0	0	12	10	11	0	391	0	49	3	6	114	46	216	25	17	163
Acutalibacter_sp._1XD8_33	1	0	0	0	0	0	0	0	0	4	0	0	0	0	0	0	0	0	0	0	0	4	0	0	0	5	0	5	0	12	0	10	0	0	0	0	0	0	2	0	0	0	79	122	59	365	26	3	30
Acuticoccus_sediminis	1	0	0	0	0	0	0	0	0	0	0	0	0	0	0	0	0	0	0	0	0	0	0	0	0	0	0	0	0	0	0	0	0	0	0	0	0	0	0	0	0	0	0	0	0	0	0	0	0
Acuticoccus_yangtzensis	1	0	0	0	0	0	0	0	0	0	0	0	0	0	0	0	0	0	0	0	0	0	0	0	0	0	0	0	0	0	0	0	0	0	0	0	0	0	0	0	0	0	0	0	0	0	0	0	0
Adhaeribacter_aquaticus	1	0	0	0	0	0	0	0	12	0	0	0	0	0	0	0	0	0	0	0	0	0	0	0	0	0	0	0	0	0	0	0	0	0	6	0	0	0	0	0	0	0	0	0	0	0	0	0	0
Adhaeribacter_arboris	1	0	0	0	0	0	0	0	0	0	0	0	0	0	0	0	0	0	0	0	0	0	0	0	0	9	0	0	0	0	0	0	0	0	0	0	0	0	0	0	21	0	0	0	0	0	0	0	0
Adhaeribacter_pallidiroseus	1	0	0	0	0	0	0	0	4	0	0	0	0	0	0	0	0	0	0	0	0	0	7	0	0	0	0	0	0	0	0	0	0	0	0	0	0	0	0	0	0	0	0	0	0	0	0	0	0
Adlercreutzia_caecimuris	1	0	0	0	0	0	0	0	0	0	0	0	0	0	0	0	3	0	0	0	0	0	0	0	0	0	0	0	0	0	0	0	0	0	0	0	0	0	0	0	0	0	0	11	0	0	0	0	0
Adlercreutzia_equolifaciens	1	0	0	0	9	0	0	0	0	0	0	0	0	0	0	0	0	22	4	0	0	0	5	0	3	10	0	0	0	8	0	19	0	0	0	3	0	0	0	0	1	0	0	0	9	74	10	0	0
Adlercreutzia_mucosicola	1	0	0	0	0	0	0	0	0	0	0	0	3	0	0	0	0	0	0	0	0	0	17	0	0	0	0	0	0	14	0	4	0	3	0	0	0	0	0	4	0	0	0	0	0	5	8	0	0
Adlercreutzia_sp._Marseille_P7992	1	0	0	0	14	0	0	0	0	0	0	0	0	0	0	0	0	0	0	0	0	0	0	0	0	0	0	0	0	4	0	0	0	0	0	0	0	0	0	0	0	0	0	0	0	0	0	0	0
Advenella_kashmirensis	1	0	0	0	0	0	0	0	0	0	0	0	0	0	0	0	0	0	0	6	0	0	0	0	0	0	0	6	0	0	0	3	0	0	0	0	0	0	0	0	0	0	0	2	6	0	0	0	0
Advenella_mimigardefordensis	1	0	0	0	0	0	0	0	0	0	0	0	0	0	0	0	0	0	0	0	0	0	0	0	0	0	0	0	0	0	0	0	0	0	0	4	0	0	0	0	6	0	0	0	0	0	0	0	0
Aequoribacter_fuscus	1	0	0	0	0	0	0	0	4	0	0	0	0	0	0	0	0	0	0	0	0	0	0	0	0	0	0	0	0	0	0	0	0	0	0	0	0	0	0	0	0	0	0	0	0	0	0	0	0
Aequorivita_antarctica	1	0	0	0	9	0	0	0	0	9	0	0	0	0	5	0	0	0	0	0	0	6	0	0	0	4	0	3	0	0	0	5	0	0	2	0	0	0	0	9	0	0	0	0	0	0	0	0	0
Aequorivita_aquimaris	1	0	0	0	4	0	0	0	0	5	0	0	0	0	0	0	0	0	0	0	0	0	0	0	0	0	0	0	0	0	0	0	0	0	0	0	0	0	0	4	0	0	0	0	0	0	0	0	0
Aequorivita_capsosiphonis	1	0	0	0	0	0	0	0	0	0	0	0	0	0	0	0	3	0	0	0	0	0	0	0	0	2	0	0	0	0	0	0	0	0	0	0	0	0	0	0	0	0	0	0	0	0	0	0	0
Aequorivita_lipolytica	1	0	0	0	0	0	0	0	0	0	0	0	0	0	0	0	0	0	0	5	0	0	0	0	0	0	0	4	0	0	0	0	0	0	0	0	0	0	0	0	0	0	0	0	0	0	0	0	0
Aequorivita_soesokkakensis	1	0	0	0	6	0	0	0	0	9	0	0	0	0	0	0	0	0	6	0	0	0	0	0	0	0	0	7	0	0	0	0	0	0	5	0	0	0	0	14	0	0	0	0	0	0	0	0	0
Aequorivita_sp.	1	0	0	0	0	0	0	0	0	0	0	0	0	0	0	0	0	0	0	0	0	0	0	0	0	0	0	0	0	0	0	4	0	0	0	0	0	0	0	0	0	0	0	0	0	0	0	0	0
Aequorivita_sp._CIP111184	1	0	0	0	0	0	0	0	0	20	0	0	0	0	0	0	0	0	0	0	0	0	0	0	0	0	0	0	0	0	0	2	0	0	0	0	0	0	0	0	4	0	0	0	0	0	0	0	0
Aequorivita_sp._H23M31	1	0	0	0	0	0	0	0	0	0	16	0	0	0	10	0	0	0	0	0	0	0	0	0	8	13	0	0	0	0	0	7	0	0	0	0	7	0	0	0	33	0	0	0	0	0	0	0	0
Aequorivita_sublithincola	1	0	0	0	0	0	0	0	0	0	0	0	0	0	0	0	0	0	0	0	0	0	0	0	2	0	0	0	0	5	0	0	0	0	0	0	0	0	0	0	0	0	0	0	0	0	0	0	0
Aequorivita_viscosa	1	0	0	0	7	0	0	0	0	0	0	0	0	4	0	0	0	0	0	0	0	10	0	0	0	4	0	0	0	7	0	13	0	0	6	0	0	0	0	8	0	0	0	0	0	0	0	0	0
Aequorivita_vladivostokensis	1	0	0	0	0	0	0	0	0	30	0	0	0	0	0	0	4	0	0	0	0	0	0	0	0	3	0	0	0	0	0	0	0	0	0	0	0	0	0	15	0	84	487	486	0	0	0	0	0
Aeribacillus_pallidus	1	0	0	0	0	0	0	0	0	0	0	0	4	0	0	0	5	0	0	6	0	0	0	0	0	0	0	0	0	7	0	3	0	0	0	0	0	0	0	0	4	0	0	0	6	3	0	0	0
Aeriscardovia_aeriphila	1	0	0	0	0	0	0	0	0	0	0	0	0	6	0	0	0	0	0	0	0	6	0	0	8	0	5	0	0	0	0	35	0	0	0	0	0	0	0	0	0	0	0	0	0	0	0	15	0
Aerococcus_christensenii	1	0	0	0	0	0	0	0	0	4	0	0	0	0	0	0	0	4	0	0	0	4	3	0	11	2	3	0	0	0	3	24	0	0	0	0	0	0	0	2	18	42	0	4	7	6	0	8	0
Aerococcus_phage_vB_AviM_AVP	1	0	0	0	10	0	0	0	0	0	0	0	0	0	0	0	0	0	0	0	0	3	12	0	35	3	0	0	0	269	0	0	0	0	0	3	0	0	6	0	6	0	0	0	0	0	0	0	0
Aerococcus_sanguinicola	1	0	0	0	10	0	0	0	0	0	0	0	0	4	0	0	0	0	0	0	0	3	0	0	6	0	0	0	0	0	0	8	0	0	0	5	0	0	0	0	0	0	0	0	0	0	0	0	0
Aerococcus_sp._1KP_2016	1	0	0	0	0	0	0	0	0	0	0	0	0	0	0	0	13	0	6	0	0	0	0	0	0	0	0	0	0	0	0	4	0	0	0	0	0	0	0	0	0	0	0	0	0	0	0	0	0
Aerococcus_sp._HMSC062A02	1	0	0	0	0	0	0	0	0	0	0	0	0	0	0	0	0	0	0	0	0	0	0	0	0	0	0	0	0	0	0	0	0	0	0	0	0	0	0	0	0	0	0	0	0	0	0	0	0
Aerococcus_sp._HMSC06H08	1	0	0	0	5	0	0	0	0	0	0	0	0	0	0	0	0	0	0	0	0	0	0	0	0	0	0	0	0	0	0	0	0	0	0	0	0	0	0	0	0	0	0	0	0	0	0	0	0
Aerococcus_sp._HMSC10H05	1	0	0	0	0	0	0	0	0	0	0	0	0	0	0	0	0	0	0	0	0	4	0	0	0	0	0	0	0	0	0	0	0	0	0	0	0	0	0	0	0	0	0	0	0	0	0	0	0
Aerococcus_sp._SJQ22	1	0	0	0	0	0	0	0	0	0	0	0	0	0	0	0	0	0	0	0	0	0	0	0	0	0	0	0	0	0	0	0	0	0	0	0	0	0	0	0	7	0	0	5	0	0	0	0	0
Aerococcus_suis	1	0	0	0	0	0	0	0	0	0	0	0	0	0	0	0	0	0	0	0	0	0	0	0	0	0	0	0	0	0	0	0	0	0	0	0	0	0	0	0	0	0	0	0	0	0	0	0	0
Aerococcus_urinae	1	0	0	2	6	0	0	0	340	12	0	0	4062	0	0	410	9	0	12	0	0	23	1117	16	277	8	6	0	3	257	0	187	8	0	0	2	0	0	6	2	0	0	0	0	0	0	0	0	0
Aerococcus_urinaeequi	1	0	0	0	0	0	0	0	0	0	0	0	0	0	0	0	3	0	2	0	0	0	0	0	0	0	0	0	0	0	0	12	0	0	0	0	0	0	0	32	0	0	0	0	0	0	0	0	0
Aerococcus_urinaehominis	1	0	0	0	0	0	0	0	0	0	0	0	0	0	0	0	3	0	0	0	0	0	0	0	0	0	0	0	0	0	0	0	0	0	0	0	0	0	0	0	0	0	0	0	0	6	0	0	0
Aerococcus_viridans	1	0	0	0	18	0	0	3	0	3	0	0	0	0	0	0	0	27	0	0	0	3	0	0	5	12	0	3	0	0	0	19	0	0	0	3	0	0	0	0	0	0	0	0	0	0	0	0	0
Aeromicrobium_chenweiae	1	0	0	0	0	0	0	0	0	0	0	0	0	0	0	0	0	0	0	0	0	0	0	0	0	0	0	0	0	0	0	0	0	0	0	0	0	0	0	0	0	0	0	0	4	0	0	0	0
Aeromicrobium_endophyticum	1	0	0	0	0	0	0	0	0	0	0	0	0	0	0	0	0	0	0	0	0	0	0	0	0	0	0	0	0	0	0	0	0	0	0	0	0	0	0	0	0	0	0	0	0	12	0	0	0
Aeromicrobium_marinum	1	0	0	0	4	0	3	0	0	0	0	0	0	0	0	0	0	0	4	0	0	0	0	0	0	0	0	0	0	0	0	0	0	0	0	5	0	0	0	0	0	0	0	0	0	0	0	0	0
Aeromicrobium_massiliense	1	0	0	0	7	0	0	0	0	0	0	0	0	0	0	0	0	0	0	0	0	0	0	0	0	0	0	0	0	0	0	0	0	0	0	0	0	0	0	0	2	0	0	0	0	0	0	0	0
Aeromonas_allosaccharophila	1	0	0	0	0	0	0	0	0	0	0	0	0	0	0	0	0	0	0	0	0	0	0	0	0	0	0	0	0	0	0	0	0	0	0	0	0	0	0	0	0	0	0	0	0	6	5	9	0
Aeromonas_aquatica	1	0	0	0	0	0	0	0	0	0	0	0	0	0	0	0	0	0	0	0	0	0	0	0	0	0	0	0	0	0	0	0	0	0	0	0	0	0	0	0	0	0	0	0	0	0	0	0	0
Aeromonas_australiensis	1	0	0	0	0	0	0	0	0	0	0	0	0	0	0	0	0	0	0	0	0	0	0	0	0	0	0	0	0	0	0	0	0	0	0	0	0	0	0	0	0	0	0	0	0	0	0	0	0
Aeromonas_caviae	1	0	0	0	0	0	0	0	0	15	0	0	0	0	0	0	0	0	0	0	0	0	0	0	0	0	0	0	3	0	0	0	0	0	6	0	0	0	0	0	0	0	0	0	0	0	4	13	0
Aeromonas_dhakensis	1	0	6	0	0	0	0	7	0	0	0	0	0	0	0	0	0	0	0	3	0	0	0	0	10	0	0	0	0	0	0	2	0	6	0	4	58	0	19	0	4	0	6	0	3	0	0	0	0
Aeromonas_encheleia	1	0	0	0	0	0	0	0	0	0	0	0	0	0	0	0	0	0	0	0	0	0	0	0	0	0	0	0	0	0	0	0	0	0	0	0	0	0	0	0	0	0	0	0	0	0	0	0	0
Aeromonas_enteropelogenes	1	0	0	0	0	0	0	0	3	0	0	0	0	0	0	0	0	0	0	0	0	0	0	0	0	0	0	0	0	0	0	0	0	0	0	0	0	0	0	0	0	0	0	0	0	0	0	0	0
Aeromonas_fluvialis	1	0	0	0	0	0	0	0	0	0	0	0	0	0	0	0	0	0	0	0	0	0	0	0	0	0	0	0	0	0	0	0	0	0	0	0	0	0	0	0	0	0	0	0	0	0	0	0	0
Aeromonas_hydrophila	1	9	13	0	0	7	20	34	26	26	23	16	17	33	35	23	23	32	21	23	0	30	25	21	15	30	23	24	26	19	40	26	29	24	30	20	23	27	18	39	14	29	21	20	13	18	22	46	17
Aeromonas_jandaei	1	0	0	0	0	0	0	0	0	5	0	0	0	0	0	0	0	0	0	0	0	0	0	0	0	0	0	0	0	0	0	0	0	0	0	0	0	0	0	0	0	0	0	0	0	0	0	0	0
Aeromonas_lusitana	1	0	0	0	0	0	0	0	0	0	0	0	0	0	0	0	0	0	0	0	0	0	0	0	0	0	0	0	0	0	0	0	0	0	0	0	0	0	0	0	0	0	0	0	0	0	0	0	0
Aeromonas_media	1	0	0	0	0	0	0	0	0	0	0	0	0	14	0	0	7	0	0	3	0	8	0	0	0	0	0	0	0	0	0	0	0	0	0	0	0	0	0	0	0	0	0	0	0	0	0	0	0
Aeromonas_phage_50AhydR13PP	1	0	0	0	0	0	0	0	0	0	0	0	0	0	0	0	0	0	0	0	0	0	0	0	0	0	0	0	0	0	0	0	0	0	0	0	0	0	0	0	0	0	0	0	0	0	0	0	0
Aeromonas_phage_Aes007	1	0	0	0	0	0	0	0	0	0	0	0	0	0	0	0	0	0	0	0	0	0	0	0	0	0	0	0	0	0	0	0	0	0	0	0	0	0	0	0	0	0	0	0	0	0	0	0	0
Aeromonas_phage_Aes516	1	0	0	0	0	0	0	0	0	0	0	0	0	0	0	0	0	0	12	0	0	0	0	0	0	0	0	0	0	0	0	0	0	0	0	0	0	0	0	0	0	0	0	0	0	0	0	0	0
Aeromonas_phage_Ah1	1	0	0	0	0	0	0	0	0	0	11	0	0	0	0	0	0	0	0	0	0	0	0	0	0	0	0	0	0	0	0	0	0	0	0	0	0	0	0	0	0	0	0	0	0	0	0	0	0
Aeromonas_phage_Assk	1	0	0	0	0	0	0	0	0	0	0	0	0	0	0	0	0	0	12	0	0	0	0	0	0	0	0	0	0	0	0	0	0	0	0	0	0	0	0	0	0	0	0	0	0	0	0	0	0
Aeromonas_phage_Aswh_1	1	0	0	0	0	0	0	0	0	0	0	0	0	0	0	0	0	0	0	0	0	0	0	0	0	0	3	0	0	0	0	0	0	0	0	0	0	0	0	0	0	0	0	0	0	0	0	0	0
Aeromonas_phage_phiAS5	1	0	0	0	0	0	0	0	0	0	0	0	0	0	0	0	0	0	9	0	0	0	23	0	0	0	9	0	0	0	0	0	0	0	0	0	0	0	0	0	0	0	0	0	0	0	0	0	0
Aeromonas_phage_PX29	1	0	0	0	0	0	0	0	0	0	0	0	0	0	0	0	0	0	0	0	0	0	0	0	0	0	0	0	0	0	0	0	0	0	0	0	0	0	0	0	0	0	0	0	0	0	0	0	0
Aeromonas_phage_Riv_10	1	0	0	0	0	0	0	0	0	0	0	0	0	0	0	0	0	0	0	0	0	0	0	0	0	0	0	0	0	0	0	0	0	0	0	4	0	0	0	0	0	0	0	0	0	0	0	0	0
Aeromonas_rivuli	1	0	0	0	8	0	0	0	0	0	0	0	0	0	0	0	0	0	0	0	0	4	0	0	0	0	0	0	0	0	0	0	0	0	0	0	0	3	0	0	0	0	0	0	0	0	0	0	0
Aeromonas_salmonicida	1	0	0	0	0	0	0	0	0	0	0	0	0	0	0	0	0	0	0	0	0	0	0	0	0	13	0	0	0	0	0	0	0	0	0	0	0	0	0	0	0	0	0	0	0	0	0	0	0
Aeromonas_schubertii	1	0	0	0	13	0	0	0	0	0	0	0	0	0	0	0	0	0	0	0	0	0	0	0	2	0	0	0	0	0	0	0	0	0	0	0	0	0	0	0	0	0	0	0	0	0	0	0	0
Aeromonas_simiae	1	0	0	0	0	0	0	0	0	0	0	0	0	0	0	0	5	0	0	0	0	0	0	0	0	0	0	0	0	0	0	0	0	0	0	0	0	0	0	0	0	0	0	0	0	0	0	0	0
Aeromonas_sobria	1	0	0	0	0	0	0	0	0	0	0	0	0	0	0	0	0	0	0	0	0	0	0	0	0	0	0	0	0	0	0	0	0	0	0	0	0	0	0	0	0	0	0	0	0	0	0	0	0
Aeromonas_sp._ASNIH5	1	0	0	0	0	0	0	0	0	0	0	0	0	0	0	0	0	0	0	0	0	0	0	0	0	0	0	0	0	0	0	0	0	0	0	0	4	0	0	0	0	0	0	0	0	0	0	0	0
Aeromonas_sp._CA23	1	0	0	0	0	0	0	0	0	0	0	0	0	0	0	0	0	0	0	0	0	0	0	0	0	0	0	0	0	0	0	0	0	0	0	0	0	0	0	0	0	0	0	0	0	0	0	0	0
Aeromonas_sp._DNP9	1	0	0	0	0	0	0	0	0	0	0	0	0	0	0	0	0	0	0	0	0	0	0	0	0	0	0	0	0	0	0	0	0	0	0	0	0	0	0	0	0	0	0	0	0	0	0	0	0
Aeromonas_sp._EERV15	1	0	0	0	0	0	0	0	0	0	0	0	0	0	0	0	0	0	0	0	0	0	0	0	0	0	0	0	0	0	0	0	0	0	0	0	0	0	0	0	0	0	0	0	0	0	0	0	0
Aeromonas_sp._L_1B5_3	1	0	0	0	0	0	0	0	0	4	0	0	0	0	0	0	0	0	0	0	0	0	0	0	0	0	0	0	0	0	0	40	0	0	0	4	0	0	0	0	0	0	0	0	0	0	0	0	0
Aeromonas_tecta	1	0	0	0	0	0	0	0	0	0	0	0	0	0	0	0	0	0	0	0	0	0	0	0	0	0	0	0	0	3	0	0	0	0	0	0	0	0	0	0	6	0	0	0	0	0	0	0	0
Aeromonas_veronii	1	0	0	0	0	0	0	18	0	0	0	0	8	0	0	0	3	0	0	0	0	7	0	0	2	8	0	7	3	7	0	3	0	6	0	0	10	0	6	2	3	0	0	0	0	0	0	0	0
Aeromonas_virus_25	1	0	0	0	0	0	0	0	0	0	0	0	0	0	0	0	0	0	0	0	0	0	0	0	0	0	3	0	0	0	0	0	0	0	0	0	0	0	0	0	0	0	0	0	0	0	0	0	0
Aeromonas_virus_44RR2	1	0	0	0	0	0	0	0	0	0	0	0	0	0	0	0	0	0	0	0	0	0	0	0	0	0	0	0	0	0	0	0	0	8	0	0	0	0	0	0	0	0	0	0	0	0	0	0	0
Aeromonas_virus_65	1	0	0	0	0	0	0	0	0	0	0	0	0	0	0	0	0	0	0	0	0	6	0	0	0	0	0	0	0	0	0	0	0	0	0	0	0	0	0	0	0	0	0	0	0	0	0	0	0
Aeromonas_virus_A8_29	1	0	0	0	17	0	0	0	0	0	7	0	0	0	0	0	16	0	0	0	0	0	0	0	0	3	0	0	0	0	0	15	0	0	0	0	0	0	0	0	0	0	0	0	0	0	0	0	0
Aeromonas_virus_Aeh1	1	0	0	0	0	0	0	0	0	0	0	0	0	0	0	0	0	0	0	0	0	0	0	0	0	0	4	0	0	0	0	0	0	0	0	0	0	0	0	0	0	0	0	0	0	0	0	0	0
Aestuariimicrobium_kwangyangense	1	0	0	0	0	0	0	2	0	0	0	0	0	0	0	0	0	3	6	0	0	0	0	0	0	0	0	0	0	0	0	0	0	0	0	2	0	0	0	0	0	0	0	0	0	0	0	0	0
Aestuariisphingobium_litorale	1	0	0	0	0	0	0	0	0	0	0	0	0	0	0	0	0	0	0	0	0	0	0	0	0	0	0	0	0	0	0	6	0	0	0	0	0	0	0	0	0	0	0	0	0	0	0	0	0
Aestuariivirga_litoralis	1	0	0	0	0	0	0	0	0	0	0	0	0	0	0	0	0	0	0	0	0	0	0	0	0	0	0	0	0	0	0	0	0	0	0	0	0	0	0	0	0	0	0	0	0	0	0	0	0
Afipia_carboxidovorans	1	0	0	0	7	0	0	0	0	0	0	0	0	0	0	0	7	0	0	2	0	63	0	0	4	6	0	0	0	0	0	30	0	0	0	0	0	0	0	0	4	0	0	0	0	0	0	0	0
Afipia_clevelandensis	1	0	0	0	5	0	0	0	0	0	0	0	0	0	0	0	0	0	0	0	0	0	0	67	0	0	0	0	0	0	0	0	0	0	0	7	0	0	0	0	0	0	0	0	0	0	0	0	0
Afipia_felis	1	0	0	0	0	0	0	0	0	0	0	0	0	0	0	0	0	0	0	0	0	0	0	0	0	0	0	0	0	0	0	0	0	0	0	0	0	0	0	0	0	0	0	0	0	0	0	0	0
Afipia_sp._GAS231	1	0	0	0	0	0	0	0	0	0	0	0	0	0	0	0	0	0	0	0	0	0	0	0	0	0	0	0	0	0	0	0	0	0	0	0	0	0	0	0	0	0	0	0	0	0	0	0	0
Afipia_sp._P52_10	1	0	0	0	0	0	0	0	0	0	0	0	0	0	0	0	0	0	0	0	0	0	0	0	0	0	0	0	0	0	0	4	0	0	0	0	0	0	0	0	0	0	0	0	0	0	0	0	0
Afipia_sp._Root123D2	1	0	0	0	0	0	0	0	0	0	0	0	0	0	0	0	0	0	0	0	0	0	0	0	0	0	0	0	0	0	0	0	0	0	0	0	0	0	0	0	0	0	0	0	0	0	0	0	0
African_cassava_mosaic_virus	1	0	0	0	0	0	0	0	0	0	0	0	0	0	0	0	0	0	0	0	0	0	0	0	0	0	0	0	0	0	0	0	0	0	0	0	0	0	0	0	0	0	0	0	0	0	0	0	0
Agaricus_bisporus	1	0	0	0	0	0	0	0	22	0	0	0	0	3	0	0	0	0	0	0	0	0	0	0	0	0	0	0	0	0	3	0	0	0	0	0	0	0	0	0	0	0	0	0	0	0	0	0	0
Agarilytica_rhodophyticola	1	0	0	0	0	0	0	0	0	0	0	0	0	0	0	0	8	0	45	0	0	0	3	0	0	21	5	0	0	0	0	0	0	0	0	0	0	0	0	0	0	0	0	0	0	0	0	0	0
Agathobacter_ruminis	1	0	0	0	16	0	0	0	0	0	0	0	0	0	0	0	10	6	0	0	0	0	0	0	3	0	0	0	0	0	0	0	0	0	0	0	0	4	0	0	4	0	0	10	7	79	52	64	32
Agathobaculum_butyriciproducens	1	0	0	0	2	0	0	0	0	0	0	0	0	0	0	0	0	0	0	0	0	7	6	0	5	0	0	0	0	5	0	4	0	4	0	0	0	0	0	0	12	101	651	498	858	709	374	282	518
Agathobaculum_desmolans	1	0	0	0	10	0	0	0	0	0	0	0	0	4	0	0	0	3	0	0	0	0	5	6	5	5	0	0	0	0	0	0	0	0	0	0	0	0	0	0	21	8	27	95	38	27	51	34	37
Agathobaculum_sp._Marseille_P7918	1	0	0	0	1	0	0	0	0	7	0	0	0	0	0	0	6	5	0	0	0	21	33	0	0	0	0	0	0	0	3	29	0	0	0	0	0	0	0	0	0	4	59	208	165	108	79	10	566
Aggregatibacter_actinomycetemcomitans	1	0	21	144	1353	390	417	173	0	626	2544	3	21	603	74	21	302	987	1920	780	60	645	1098	777	387	1458	86	1228	309	124	169	7077	104	168	1071	787	839	25	268	1464	1340	6	38	0	12	0	50	83	2
Aggregatibacter_aphrophilus	1	0	54	319	2496	711	734	501	0	1056	4798	4	10	1639	182	10	423	1155	3931	1424	86	1083	468	1365	823	2798	99	2265	847	220	381	16882	118	181	1811	2815	1598	0	495	2131	2649	0	13	0	5	0	85	187	0
Aggregatibacter_kilianii	1	0	0	17	578	57	76	30	0	295	419	0	3	148	153	0	50	80	880	314	20	825	85	251	78	278	3	202	75	23	37	2131	13	9	422	141	160	0	91	215	609	0	0	0	0	0	11	9	0
Aggregatibacter_phage_S1249	1	0	0	0	0	0	0	0	0	0	0	0	0	3	0	0	0	0	0	0	0	0	0	0	0	0	0	0	0	0	0	0	0	0	0	0	9	0	0	0	0	0	0	0	0	0	0	0	0
Aggregatibacter_segnis	1	0	31	272	4754	1057	592	99	0	1695	12043	3	4	613	72	11	283	265	9641	1947	221	2368	386	3384	1339	6003	154	4295	2023	405	221	59758	406	228	4185	1490	6271	0	1234	2563	8790	0	8	0	3	0	11	20	0
Aggregatibacter_sp._oral_taxon_458	1	0	179	1236	5829	3788	2259	234	0	3607	19221	0	56	1007	187	23	1124	669	9989	4070	196	1712	1081	4124	3146	9041	247	10290	1313	766	562	38343	403	807	8162	5208	5170	0	973	10140	5233	0	55	0	23	0	63	112	4
Aggregatilinea_lenta	1	0	0	0	0	0	0	0	0	0	0	0	0	0	0	0	0	0	0	0	0	0	0	0	6	0	0	0	0	0	0	0	0	0	0	0	0	0	0	0	0	0	0	0	0	0	0	0	0
Agitococcus_lubricus	1	0	0	0	0	0	0	0	0	4	0	0	0	0	0	0	0	0	0	0	0	0	6	0	0	20	0	0	0	0	0	4	0	0	0	0	0	0	0	0	0	0	0	0	0	0	0	0	0
Agreia_pratensis	1	0	0	0	0	0	0	0	0	0	0	0	10	0	0	0	0	0	0	0	0	0	0	0	0	0	0	0	0	0	0	0	0	0	0	0	0	0	4	0	4	0	0	0	0	0	0	0	0
Agrilactobacillus_composti	1	0	0	0	0	0	0	0	0	0	0	0	0	0	0	0	0	0	0	0	0	0	0	0	0	0	0	0	0	0	0	0	0	0	0	0	0	0	0	0	0	0	0	0	0	0	0	0	0
Agrilactobacillus_yilanensis	1	0	0	0	0	0	0	0	0	0	0	0	0	0	0	0	0	0	0	0	0	0	0	0	0	0	0	0	0	0	0	4	0	0	0	0	0	0	0	0	0	0	0	9	0	0	0	0	0
Agrobacterium_cavarae	1	0	0	0	0	0	0	0	5	0	0	0	0	0	0	0	0	0	0	0	0	0	0	0	0	0	0	0	0	0	0	0	0	0	0	0	0	0	0	0	0	0	0	0	0	0	0	0	0
Agrobacterium_deltaense	1	0	0	0	0	0	0	0	0	0	0	0	0	0	0	0	0	0	0	0	0	0	0	0	0	0	0	0	0	0	0	0	0	0	0	0	0	0	0	0	0	0	0	0	0	0	0	11	0
Agrobacterium_fabacearum	1	0	0	0	0	0	0	0	0	0	0	0	0	0	0	0	0	0	0	0	0	0	0	0	0	0	0	0	0	0	0	0	0	0	0	0	0	0	0	0	0	0	0	0	0	0	0	0	0
Agrobacterium_rubi	1	0	0	0	15	0	0	0	0	0	0	0	0	0	0	0	0	0	3	0	0	0	15	0	0	0	0	0	0	0	0	0	0	0	0	0	0	0	0	0	3	0	0	0	0	0	0	0	0
Agrobacterium_sp._ATCC_31749	1	0	0	0	0	0	0	0	0	0	0	0	0	0	0	0	0	0	15	0	0	0	0	0	0	0	0	0	0	0	0	0	0	0	0	0	0	0	0	0	0	0	0	0	0	0	0	0	0
Agrobacterium_sp._DSM_25558	1	0	0	0	0	0	0	0	0	0	0	0	0	0	0	0	0	0	0	0	0	0	0	0	0	0	0	0	0	0	0	0	0	0	0	0	0	0	0	0	0	0	0	0	0	0	0	0	0
Agrobacterium_tomkonis	1	0	0	0	0	0	0	0	0	0	0	0	0	0	0	0	0	0	0	0	0	0	0	0	0	0	0	0	0	0	0	0	0	0	0	0	0	0	0	0	0	0	0	0	0	0	0	11	0
Agrobacterium_tumefaciens	1	0	0	0	0	0	0	0	0	0	6	0	0	0	0	0	0	0	0	0	0	0	0	0	0	0	0	0	0	0	0	9	0	0	0	4	0	0	0	0	3	0	0	0	0	0	0	0	0
Agrobacterium_virus_Atuph07	1	0	0	0	0	0	0	0	0	0	0	0	0	0	0	0	0	0	0	0	0	0	0	0	0	0	0	0	0	0	0	0	0	0	0	0	0	0	0	0	0	0	0	0	0	0	0	0	0
Agrobacterium_vitis	1	0	0	0	0	0	0	0	0	0	0	0	0	0	0	0	0	0	0	0	0	0	0	0	0	0	0	0	0	0	0	0	0	0	0	0	0	0	0	0	0	0	0	11	0	0	0	0	0
Agrococcus_baldri	1	0	0	0	0	0	0	0	0	0	0	0	0	0	0	0	0	0	0	0	0	0	0	0	0	0	0	0	0	0	0	0	0	0	0	0	0	0	0	0	3	0	0	0	0	0	0	0	0
Agrococcus_casei	1	0	0	0	0	0	0	0	0	0	0	0	0	0	0	0	0	0	0	0	0	0	0	0	2	0	0	0	0	0	0	28	0	0	0	5	0	0	0	0	0	0	0	0	0	0	0	0	0
Agrococcus_lahaulensis	1	0	0	0	0	0	0	0	4	0	0	0	0	0	0	0	0	0	0	0	0	0	0	0	0	0	0	0	0	0	0	0	0	0	0	0	0	0	0	0	0	0	0	0	0	0	0	0	0
Agromyces_atrinae	1	0	0	0	0	0	0	0	0	0	0	0	0	0	0	0	0	0	0	0	0	10	0	0	0	0	0	0	0	0	0	0	0	0	0	0	0	0	0	0	0	0	0	0	0	0	0	0	0
Agromyces_cerinus	1	0	0	0	0	0	0	0	0	0	0	0	0	0	0	0	0	13	0	0	0	0	0	0	0	0	0	0	0	0	0	0	0	0	0	0	0	0	0	0	0	0	0	0	0	0	0	0	0
Agromyces_italicus	1	0	0	0	19	0	0	0	0	0	0	0	0	0	0	0	0	0	0	0	0	0	0	0	0	0	0	0	0	0	0	0	0	0	0	0	0	0	0	0	0	0	0	0	0	0	0	0	0
Agromyces_protaetiae	1	0	0	0	0	0	0	0	0	0	0	0	0	0	0	0	0	0	0	0	0	3	0	0	0	0	0	0	0	0	0	0	0	0	0	0	0	0	0	0	0	0	0	0	0	0	0	0	0
Agromyces_ramosus	1	0	0	0	0	0	0	0	0	0	0	0	0	0	0	0	0	0	0	0	0	0	0	0	0	0	0	0	0	0	0	8	0	0	0	0	0	0	0	0	0	0	0	0	0	0	0	0	0
Agromyces_sp._LHK192	1	0	0	0	0	0	0	0	0	0	0	0	0	0	0	0	0	0	0	0	0	0	0	0	0	0	0	0	0	0	0	0	0	0	0	0	0	0	0	0	0	0	0	0	0	0	0	0	0
Agromyces_sp._OV415	1	0	0	0	0	0	0	0	0	0	0	0	0	0	0	0	0	0	96	0	0	0	3	0	0	0	0	0	0	0	0	0	0	0	0	0	0	0	0	0	0	0	0	0	0	0	0	0	0
Agromyces_sp._OV429	1	0	0	0	0	0	0	0	0	0	0	0	0	0	0	0	0	0	0	0	0	0	0	0	0	0	0	0	0	0	0	0	0	0	0	0	0	0	0	0	0	0	0	0	0	0	0	0	0
Ahrensia_kielensis	1	0	0	0	0	0	0	0	0	0	0	0	0	0	0	0	0	0	0	0	0	0	0	0	5	0	0	0	0	0	0	4	0	0	0	0	0	0	0	0	0	0	0	0	0	0	0	0	0
Ahrensia_sp._R2A130	1	0	0	0	0	0	0	0	0	0	0	0	0	0	0	0	0	0	0	0	0	0	0	23	0	0	0	0	0	0	0	0	0	0	0	0	0	0	0	0	3	0	0	0	0	0	0	0	0
Aidingimonas_halophila	1	0	0	0	0	0	0	0	0	0	0	0	0	0	0	0	0	0	0	0	0	0	0	6	0	0	0	0	0	0	0	0	0	0	0	0	0	0	0	0	0	0	0	0	0	0	0	0	0
Akanthomyces_lecanii	1	0	0	0	0	0	0	0	8	0	0	0	0	0	0	0	0	0	0	0	0	0	0	0	0	0	0	0	0	0	0	0	0	0	0	0	0	0	0	0	0	0	0	0	0	0	0	0	0
Akkermansia_glycaniphila	1	0	0	0	0	0	0	0	9	5	0	0	0	0	0	0	0	0	0	0	0	0	0	0	0	0	0	0	0	0	0	0	0	0	0	0	0	0	0	0	0	0	0	0	3	0	0	1	0
Akkermansia_muciniphila	1	0	0	0	103	5	0	0	0	4	18	0	0	24	0	0	5	16	0	0	0	82	23	7	5	49	0	15	0	0	0	49	0	15	5	4	9	0	7	0	9	38	0	71	46	60	5	96	5
Akkermansia_muciniphila_CAG_154	1	0	0	0	0	0	0	0	0	0	0	0	0	0	0	0	0	0	0	0	0	0	0	0	0	0	0	0	0	0	0	0	0	0	0	0	0	0	0	0	0	0	0	0	0	0	0	0	0
Akkermansia_sp._54_46	1	0	0	0	0	0	0	0	0	0	0	0	0	0	0	0	0	0	0	0	0	0	0	0	0	0	0	0	0	0	0	0	0	0	0	0	0	0	3	0	0	0	0	0	0	0	0	0	0
Akkermansia_sp._aa_0143	1	0	0	0	0	0	0	0	0	0	0	0	0	0	0	0	0	0	0	0	0	0	0	0	0	0	0	0	0	0	0	0	0	0	0	0	0	0	0	0	0	0	0	0	0	0	0	0	0
Akkermansia_sp._CAG_344	1	0	0	0	0	0	0	0	0	0	0	0	0	0	0	0	0	0	0	0	0	0	0	0	0	0	0	0	0	0	0	0	0	0	0	0	0	0	0	0	0	0	0	0	0	0	0	0	0
Akkermansia_sp._KLE1605	1	0	0	0	0	0	0	0	0	0	0	0	0	0	0	0	0	0	0	0	0	0	0	0	0	0	0	0	0	0	0	0	0	0	0	0	0	0	0	0	0	0	0	0	0	0	0	0	0
Akkermansia_sp._KLE1797	1	0	0	0	0	0	0	0	0	0	0	0	0	0	0	0	0	0	0	0	0	0	0	0	0	0	0	0	0	0	0	0	0	0	0	0	0	0	0	0	0	0	0	0	0	0	0	0	0
Akkermansia_sp._KLE1798	1	0	0	0	0	0	0	0	0	0	0	0	0	0	0	0	0	0	0	0	0	0	0	0	0	0	0	0	0	0	0	0	0	0	0	0	0	0	0	0	0	0	0	0	0	0	0	0	0
Albitalea_terrae	1	0	0	0	0	0	0	0	0	0	0	0	0	0	0	0	0	0	0	0	0	0	0	0	0	0	0	0	0	0	0	3	0	0	0	0	5	0	0	0	0	0	0	0	0	0	0	0	0
Alcaligenaceae_bacterium	1	0	0	0	15	9	0	0	0	8	0	0	0	4	3	0	14	6	55	0	0	15	4	14	12	0	0	95	4	0	0	33	0	149	0	91	0	0	14	0	157	0	0	0	0	0	0	0	0
Alcaligenes_faecalis	1	0	0	0	0	0	0	15	17	0	0	0	0	0	0	0	0	0	5	0	0	0	0	0	0	3	0	0	0	0	0	0	0	97	0	3	0	0	0	0	3	0	0	0	0	0	0	4	0
Alcanivorax_borkumensis	1	0	0	0	0	0	0	0	0	0	0	0	0	0	0	0	0	0	0	0	0	0	0	0	0	0	0	0	0	0	0	0	0	0	0	0	0	0	0	0	0	5	0	0	4	0	0	0	0
Alcanivorax_hongdengensis	1	0	0	0	0	0	0	0	0	0	0	0	0	0	0	0	0	0	0	0	0	0	0	0	0	0	0	0	0	0	0	0	0	0	0	0	0	0	0	0	0	0	0	0	0	0	0	0	2
Alcanivorax_indicus	1	0	0	0	7	0	0	0	0	0	0	0	0	0	0	0	0	0	0	0	0	0	0	0	0	0	0	0	0	0	0	0	0	0	0	0	0	0	0	0	7	0	0	0	0	0	0	0	0
Alcanivorax_nanhaiticus	1	0	0	0	0	0	0	0	0	0	0	0	0	0	0	0	0	0	0	0	0	0	0	0	0	0	0	0	0	0	0	0	0	0	0	0	0	0	0	0	0	0	0	0	0	0	0	0	0
Alcanivorax_pacificus	1	0	0	6	0	0	7	3	0	52	0	0	6	0	0	0	12	0	0	112	0	10	0	0	0	27	0	2	0	0	0	6	0	0	0	0	0	0	7	198	1	0	0	0	0	0	0	0	0
Alcanivorax_profundi	1	0	60	0	0	0	0	0	3434	0	0	0	0	0	0	0	0	0	0	0	0	0	0	0	0	0	0	0	0	0	0	11	0	0	0	0	0	0	0	0	0	0	0	0	0	0	0	0	0
Alcanivorax_sp._43B_GOM_46m	1	0	0	0	0	0	0	0	0	0	0	0	0	0	0	0	0	0	0	0	0	0	0	0	0	0	0	0	0	0	0	4	0	0	0	0	0	0	0	0	0	0	0	0	0	0	0	0	0
Alcanivorax_sp._DSM_26293	1	0	0	0	0	0	0	0	0	0	0	0	5	0	0	0	0	0	0	0	0	0	0	0	0	0	0	0	0	0	0	0	0	0	0	0	0	0	0	0	0	3	0	0	0	0	0	0	2
Alcanivorax_sp._KX64203	1	0	0	0	0	0	0	0	0	0	0	0	35	0	0	0	0	0	0	0	0	0	0	0	0	0	0	0	0	0	0	0	0	0	0	0	0	0	0	0	0	0	0	0	0	0	0	0	0
Alcanivorax_sp._NBRC_102024	1	0	0	0	0	0	0	0	0	0	0	0	0	0	0	0	0	0	0	0	0	0	0	0	0	0	0	0	0	0	0	0	0	0	0	0	0	0	0	0	0	0	0	0	0	0	0	0	0
Alcanivorax_sp._NBRC_102028	1	0	0	0	0	0	0	0	0	0	0	0	0	0	0	0	0	0	0	0	0	0	0	0	0	0	0	0	0	0	0	0	0	0	0	0	0	0	0	0	0	0	0	0	0	5	0	0	0
Alces_alces_faeces_associated_microvirus_MP21_4718	1	0	0	0	0	0	0	0	0	0	0	0	0	0	0	0	0	0	0	0	0	0	0	0	0	0	0	0	0	10	0	0	0	0	0	0	0	0	0	0	0	0	0	0	0	0	0	0	0
Aldersonia_kunmingensis	1	0	0	0	0	0	0	0	8	0	0	0	0	0	0	0	0	0	0	0	0	0	0	0	0	0	0	0	0	0	0	0	0	0	0	0	0	0	0	0	0	0	0	0	0	0	0	0	0
Aleyrodidae_environmental_sample	1	0	0	0	0	0	0	0	16	0	0	0	0	0	0	0	0	0	0	0	0	0	0	0	0	0	0	0	0	0	28	0	0	0	0	0	0	0	0	0	0	0	0	0	0	0	0	0	0
Algibacter_alginicilyticus	1	0	0	0	0	0	0	0	0	0	0	0	0	0	0	0	0	0	0	0	0	0	0	0	0	6	0	0	0	0	0	3	0	0	0	0	0	0	0	5	0	0	0	0	0	0	0	0	0
Algibacter_aquaticus	1	0	0	0	7	0	0	0	0	11	0	0	0	0	0	0	0	0	0	0	0	0	0	0	0	5	0	0	0	0	0	0	0	0	0	0	0	0	0	7	5	0	0	0	0	0	0	0	0
Algibacter_lectus	1	0	0	0	0	0	0	0	0	0	0	0	0	0	0	0	0	0	0	0	0	0	0	0	0	0	0	0	8	0	0	0	0	0	0	0	0	0	0	0	0	0	0	0	0	0	0	0	0
Algibacter_marinivivus	1	0	0	0	0	0	0	0	0	8	0	0	0	0	0	0	0	0	0	0	0	0	0	0	0	0	0	4	0	0	0	0	0	0	2	0	0	0	0	13	0	0	0	0	0	0	0	0	0
Algibacter_sp._RHA_19	1	0	0	0	0	0	0	0	6	0	0	0	0	0	0	0	0	0	0	0	0	0	0	0	0	0	0	0	0	0	0	0	0	0	0	0	0	0	0	0	0	0	0	0	0	0	0	0	0
Algicola_sagamiensis	1	0	0	0	0	0	0	0	0	0	0	0	0	0	0	0	0	0	0	0	0	0	0	0	0	0	0	0	0	0	0	0	0	0	0	0	0	0	0	0	0	0	0	0	0	0	0	0	0
Algihabitans_albus	1	0	0	0	0	0	0	0	0	0	0	0	0	0	0	0	0	0	0	0	0	0	0	0	0	0	0	0	0	0	0	0	0	0	0	0	3	0	0	0	0	0	0	0	0	0	0	0	0
Alginatibacterium_sediminis	1	0	0	0	0	0	0	0	0	0	0	0	0	0	0	0	0	0	0	0	0	0	0	21	0	0	0	0	0	0	0	0	0	0	0	0	0	0	0	0	5	0	0	0	0	0	0	0	0
Algiphilus_aromaticivorans	1	0	0	0	0	0	0	0	0	0	0	0	0	0	0	7	0	0	0	0	0	0	0	0	0	0	0	0	0	0	0	0	0	0	0	0	0	0	0	0	0	0	0	0	0	0	0	0	0
Algoriella_xinjiangensis	1	0	0	0	18	0	0	0	0	0	0	0	0	0	0	0	0	0	7	0	0	10	3	0	0	0	0	0	0	0	0	34	0	3	0	0	4	0	0	0	0	0	0	0	0	0	0	0	0
Algoriphagus_alkaliphilus	1	0	0	0	0	0	0	0	0	0	0	0	0	0	0	0	0	0	0	0	0	0	0	0	0	0	0	0	0	5	0	0	0	0	0	4	0	0	0	0	0	0	0	0	0	0	0	0	0
Algoriphagus_antarcticus	1	0	0	0	0	0	0	0	0	3	0	0	0	0	0	0	0	0	0	0	0	0	0	0	0	0	0	0	0	0	0	4	0	0	0	0	0	0	0	0	0	0	0	0	0	0	0	0	0
Algoriphagus_aquaeductus	1	0	0	0	0	0	0	0	0	0	0	0	0	0	0	0	0	0	0	0	0	0	4	0	0	7	0	0	0	0	0	0	0	0	0	0	0	0	0	0	0	0	0	0	0	0	0	0	0
Algoriphagus_aquimarinus	1	0	0	0	0	0	0	0	0	0	0	0	0	0	0	0	0	9	0	0	0	33	0	0	0	0	0	0	0	0	0	0	0	0	0	0	0	0	0	0	5	0	0	0	0	0	0	0	0
Algoriphagus_boritolerans	1	0	0	0	0	0	0	0	0	0	0	0	0	0	0	0	0	0	0	0	0	0	0	0	0	0	0	0	0	0	0	0	3	0	0	0	0	0	0	0	0	0	0	0	0	0	0	0	0
Algoriphagus_chordae	1	0	0	0	0	0	0	0	0	0	0	0	0	0	0	0	0	0	0	0	0	0	0	0	0	0	0	0	0	0	0	0	0	0	0	0	0	0	0	0	0	0	0	0	0	0	0	0	0
Algoriphagus_faecimaris	1	0	0	0	13	0	0	0	0	0	0	0	0	0	0	0	0	0	0	0	0	0	0	3	0	8	0	0	0	0	0	13	0	0	0	0	0	0	0	0	4	0	0	0	0	0	0	0	0
Algoriphagus_formosus	1	0	0	0	0	0	0	0	0	0	0	0	0	0	0	0	0	0	0	0	0	0	0	0	0	0	0	0	0	0	0	0	0	0	0	0	0	0	0	0	0	0	0	0	8	0	0	0	0
Algoriphagus_halophilus	1	0	0	0	0	0	0	0	0	0	0	0	0	0	0	0	0	0	0	0	0	3	0	0	0	3	0	0	7	6	0	0	5	3	2	0	6	0	2	0	0	0	0	0	3	0	0	0	0
Algoriphagus_hitonicola	1	0	0	0	0	0	0	0	0	0	0	0	0	0	0	0	0	0	0	0	0	0	0	0	0	0	0	0	0	0	0	0	0	0	0	0	0	0	0	0	0	0	0	0	0	0	0	0	0
Algoriphagus_lacus	1	0	0	0	0	0	0	0	0	0	0	0	0	0	0	0	0	0	0	0	0	0	6	0	0	0	0	0	0	0	0	14	0	0	0	0	0	0	0	0	0	0	0	0	0	0	0	0	0
Algoriphagus_locisalis	1	0	0	0	0	0	0	0	0	0	0	0	0	0	0	0	0	0	5	0	0	3	0	0	0	3	0	8	0	6	0	4	0	0	0	0	0	0	0	0	0	0	0	0	0	0	0	0	0
Algoriphagus_machipongonensis	1	0	0	0	0	0	0	0	0	0	0	0	0	0	0	0	0	0	0	0	0	0	0	0	0	0	0	0	0	0	0	0	0	0	0	0	0	0	0	0	0	0	0	0	0	0	0	0	0
Algoriphagus_mannitolivorans	1	0	0	0	0	0	0	0	0	0	0	0	0	0	0	0	0	0	0	0	0	0	0	0	0	22	0	12	0	0	0	9	0	0	0	0	0	0	0	0	0	0	0	0	0	0	0	0	0
Algoriphagus_marincola	1	0	0	0	0	0	0	0	0	0	0	0	0	0	0	0	0	0	0	0	0	0	0	0	0	0	0	0	0	0	0	0	0	0	0	0	0	0	0	0	0	0	0	0	0	0	0	0	0
Algoriphagus_marinus	1	0	0	0	0	0	0	0	0	0	0	0	0	0	0	0	0	0	0	0	0	0	0	0	0	0	0	0	0	0	0	0	0	0	0	0	0	0	0	0	4	0	0	0	0	0	0	0	0
Algoriphagus_ornithinivorans	1	0	0	0	0	0	0	0	0	0	0	0	0	0	0	0	0	0	0	0	0	0	0	0	0	0	0	0	0	0	0	0	0	0	0	0	0	0	0	0	0	0	0	0	0	0	0	0	0
Algoriphagus_ratkowskyi	1	0	0	0	4	0	0	0	0	0	0	0	0	0	0	0	0	0	0	0	0	8	0	0	0	10	0	0	0	0	0	0	0	0	8	0	0	0	0	0	3	0	0	0	0	0	0	0	0
Algoriphagus_resistens	1	0	0	0	0	0	0	0	0	0	0	0	0	0	0	0	0	0	0	0	0	0	0	0	0	0	0	0	0	0	0	0	0	0	9	0	0	0	0	0	0	0	0	0	0	0	0	0	0
Algoriphagus_sanaruensis	1	0	0	0	0	0	0	0	0	4	0	0	0	0	0	0	0	0	0	0	0	0	0	0	0	0	0	0	0	0	0	5	0	0	0	0	0	0	0	0	0	0	0	0	0	0	0	0	0
Algoriphagus_sp._A40	1	0	0	0	0	0	0	0	0	0	0	0	0	0	0	0	0	0	0	0	0	0	0	0	0	0	0	0	0	0	0	0	0	0	0	0	0	0	0	0	0	0	0	0	0	4	0	0	0
Algoriphagus_terrigena	1	0	0	0	0	0	0	0	0	0	0	0	0	0	0	0	0	0	0	0	0	0	0	0	0	0	0	0	0	0	0	0	0	0	0	0	0	0	0	0	0	0	0	0	0	0	0	0	0
Algoriphagus_vanfongensis	1	0	0	0	0	0	0	0	8	0	0	0	0	2	0	0	0	0	0	0	0	0	0	0	0	0	0	0	6	0	0	0	0	0	0	0	0	0	0	0	0	0	0	0	0	0	0	0	0
Algoriphagus_yeomjeoni	1	0	0	0	0	0	0	0	0	0	0	0	0	0	0	0	0	0	0	0	0	0	0	0	0	3	0	0	0	0	0	0	0	0	0	0	0	0	0	0	0	0	0	0	0	0	0	0	0
Algoriphagus_zhangzhouensis	1	0	0	0	12	0	0	0	0	0	0	0	0	0	0	0	12	0	0	0	4	9	9	5	29	12	0	10	6	17	0	31	4	0	5	3	8	8	5	0	21	0	0	0	0	0	0	0	4
Aliagarivorans_taiwanensis	1	0	0	0	0	0	0	0	0	0	0	0	0	0	0	0	0	0	0	0	0	0	0	0	0	0	0	0	0	0	0	0	0	0	0	0	0	0	0	0	0	0	0	0	0	0	0	0	8
Aliarcobacter_butzleri	1	0	0	0	27	3	0	0	0	23	0	0	0	0	0	0	16	0	12	0	0	7	0	22	32	22	0	43	0	0	5	41	2	10	6	8	7	0	0	15	29	0	0	0	0	0	0	0	0
Aliarcobacter_cibarius	1	0	0	0	0	0	0	0	0	0	0	0	0	0	0	0	0	0	0	0	0	0	0	0	0	8	0	0	0	0	0	0	0	0	0	0	0	0	0	0	0	0	0	0	0	0	0	0	0
Aliarcobacter_cryaerophilus	1	0	0	0	3	0	0	0	0	6	0	0	0	0	0	0	26	5	3	0	0	14	6	0	0	10	0	0	0	4	0	27	0	4	0	0	5	0	0	0	8	0	0	0	6	0	0	0	0
Aliarcobacter_faecis	1	0	0	0	0	0	0	0	0	0	0	0	0	0	0	0	0	0	0	0	0	0	0	0	0	0	0	0	0	0	0	0	0	0	0	8	0	0	0	0	15	0	0	0	0	0	0	0	0
Aliarcobacter_lanthieri	1	0	0	0	20	0	0	0	0	0	0	0	0	0	0	0	0	0	0	0	0	3	0	0	0	0	0	0	4	0	0	14	0	0	0	0	0	2	0	4	0	0	0	0	0	0	0	0	0
Aliarcobacter_skirrowii	1	0	0	0	108	0	0	0	0	0	0	0	0	0	0	0	0	11	4	5	0	3	17	0	0	0	0	5	0	2	0	35	0	0	0	0	2	0	0	9	19	0	0	0	0	0	0	0	0
Aliarcobacter_thereius	1	0	0	0	8	0	0	0	0	0	0	0	0	0	0	0	0	0	0	0	0	0	0	0	6	14	0	0	0	0	0	62	3	0	0	0	15	0	10	0	2	7	0	0	34	0	0	0	0
Aliarcobacter_trophiarum	1	0	0	0	4	0	0	0	0	0	0	0	0	0	0	0	0	0	0	0	0	0	0	0	0	0	0	0	0	0	0	0	0	0	0	0	0	0	0	0	0	0	0	0	0	0	0	0	0
Aliarcobacter_vitoriensis	1	0	0	0	0	0	0	0	0	0	0	0	0	0	0	0	0	0	0	0	0	0	0	0	0	0	0	0	0	9	0	4	0	0	0	0	0	0	0	0	0	0	0	0	0	0	0	0	0
Alicycliphilus_denitrificans	1	0	2	5	0	0	4	0	0	11	0	0	0	0	0	0	0	0	0	8	0	5	0	0	2	0	0	10	0	0	0	0	0	0	0	0	0	0	7	0	2	0	0	0	0	0	0	0	0
Alicycliphilus_sp._69_12	1	0	0	0	0	0	0	6	0	0	0	0	20	0	0	0	0	0	0	0	0	0	0	0	0	0	0	6	0	0	0	6	0	0	0	5	0	0	0	0	0	0	0	0	0	0	0	0	0
Alicycliphilus_sp._B1	1	0	0	0	0	0	0	0	0	0	0	0	0	0	0	0	0	0	0	0	0	0	0	4	0	0	0	0	0	0	0	0	0	0	0	0	0	0	0	0	0	0	0	0	0	0	0	0	0
Alicyclobacillaceae_bacterium_I2511	1	0	0	0	0	0	0	0	0	0	0	0	0	0	0	0	0	0	0	0	0	0	0	0	0	0	0	0	0	0	0	0	0	0	0	0	0	0	4	0	0	0	0	0	0	0	0	0	0
Alicyclobacillus_acidiphilus	1	0	0	0	0	0	0	0	0	0	0	0	0	0	0	0	0	0	0	0	0	0	0	0	0	0	0	0	0	0	0	0	0	0	0	0	0	0	0	0	0	0	0	0	0	0	0	0	0
Alicyclobacillus_acidocaldarius	1	0	0	0	0	0	0	0	0	3	0	0	0	0	0	0	0	0	0	0	0	0	0	26	0	0	0	0	0	0	0	0	0	0	14	0	0	0	0	0	0	0	0	5	4	0	0	0	0
Alicyclobacillus_acidoterrestris	1	0	0	0	0	0	0	0	0	0	0	0	0	0	0	0	0	0	0	0	0	0	0	0	0	0	0	0	0	3	0	0	0	0	0	0	0	0	0	0	0	0	0	0	0	0	0	0	0
Alicyclobacillus_contaminans	1	0	0	0	0	0	0	0	0	0	0	0	0	0	0	0	0	0	0	0	0	0	0	0	0	0	0	0	0	0	0	0	0	0	0	0	0	0	0	0	0	0	0	0	0	0	0	0	0
Alicyclobacillus_ferrooxydans	1	0	0	0	0	0	0	0	0	0	0	0	0	0	0	0	0	0	0	0	0	0	0	0	0	0	0	0	0	0	0	0	0	0	0	0	0	0	0	0	0	0	0	0	0	0	0	0	0
Alicyclobacillus_herbarius	1	0	0	0	0	0	0	0	0	0	0	0	0	0	0	0	0	0	0	0	0	0	0	0	0	0	0	0	0	0	0	0	0	0	0	0	0	0	0	0	0	0	0	0	0	0	0	0	0
Alicyclobacillus_hesperidum	1	0	0	0	0	0	0	0	0	0	0	0	0	0	0	0	0	0	0	0	0	0	0	0	0	0	0	0	0	0	0	12	0	0	0	0	0	0	0	0	7	0	0	0	0	0	0	0	0
Alicyclobacillus_kakegawensis	1	0	0	0	0	0	0	0	0	0	0	0	0	0	0	0	0	0	0	0	0	0	0	0	0	3	0	0	0	0	0	0	0	0	0	0	0	0	0	0	0	0	0	0	0	0	0	0	0
Alicyclobacillus_macrosporangiidus	1	0	0	0	0	0	0	0	0	0	0	0	0	0	0	0	0	0	0	0	0	0	0	0	0	0	0	0	0	0	0	0	0	0	0	5	0	0	0	0	0	0	0	0	0	8	0	0	0
Alicyclobacillus_montanus	1	0	0	0	0	0	0	0	0	0	0	0	0	0	0	0	0	0	0	0	0	0	0	0	11	0	0	0	0	0	0	0	0	0	0	0	0	0	0	0	0	0	0	0	0	0	0	0	0
Alicyclobacillus_pomorum	1	0	0	0	0	0	0	0	0	0	0	0	0	0	0	0	0	0	0	0	0	0	0	0	0	0	0	0	0	6	0	0	0	0	0	0	0	0	0	0	0	0	0	0	0	0	0	0	0
Alicyclobacillus_sendaiensis	1	0	0	0	0	0	0	0	0	0	10	0	0	0	0	0	2	0	0	0	0	21	0	0	0	4	0	3	0	0	0	0	0	5	0	3	5	0	5	27	7	0	0	0	5	0	0	0	0
Alicyclobacillus_shizuokensis	1	0	0	0	12	0	0	0	0	0	0	0	0	0	0	0	0	0	0	0	0	0	0	0	0	0	0	0	0	0	0	0	0	0	0	0	2	0	0	0	0	0	0	0	0	0	0	0	5
Alicyclobacillus_sp._RIFOXYA1_FULL_53_8	1	0	0	0	0	0	0	0	0	0	0	0	0	0	0	0	0	0	0	0	0	0	0	0	0	0	0	0	0	0	0	0	0	0	0	0	0	0	0	0	0	0	0	0	0	0	0	0	0
Alicyclobacillus_tengchongensis	1	0	0	0	0	0	0	0	0	0	0	0	0	0	0	0	0	0	0	0	0	0	0	0	0	0	0	0	0	0	0	0	0	0	0	0	0	0	0	0	0	0	0	0	0	0	0	0	0
Aliicoccus_persicus	1	0	0	0	0	0	0	0	0	10	0	0	0	0	0	0	5	9	14	3	0	11	5	0	0	0	0	14	6	6	0	28	5	2	0	4	0	0	0	0	0	0	0	0	0	0	0	0	0
Aliidiomarina_haloalkalitolerans	1	0	0	0	0	0	0	0	0	0	0	0	0	0	0	0	0	0	0	0	0	0	0	0	0	0	0	0	0	0	0	0	0	0	9	0	0	0	0	0	0	0	0	0	0	0	0	0	0
Aliidiomarina_sanyensis	1	0	0	0	0	0	0	0	0	0	0	0	0	0	0	0	0	0	0	0	0	0	0	0	0	0	0	0	0	0	0	0	0	0	0	0	0	0	0	0	0	0	0	0	0	0	0	0	0
Aliidiomarina_sp._B3213	1	0	0	0	12	0	0	0	0	0	0	0	0	0	0	0	0	0	0	0	0	0	0	0	0	0	0	0	0	0	0	0	0	0	0	0	0	0	0	0	0	0	0	0	0	0	0	0	0
Aliifodinibius_roseus	1	0	0	0	0	0	0	0	0	0	0	0	0	0	0	0	0	0	0	0	0	0	0	0	0	0	0	0	0	0	0	0	0	0	0	0	0	0	0	0	0	0	0	0	0	0	0	0	0
Aliifodinibius_sp._WN023	1	0	0	0	0	0	0	0	10	0	0	0	0	0	0	0	0	0	0	0	0	0	0	0	0	0	0	0	0	5	0	8	0	0	0	0	0	0	0	0	0	0	0	0	0	0	0	0	0
Aliiglaciecola_lipolytica	1	0	0	0	0	0	0	0	0	0	0	0	0	0	0	0	0	0	0	0	0	0	0	7	0	0	0	0	0	0	0	0	0	0	0	0	0	0	0	0	0	0	0	0	0	0	0	0	0
Aliihoeflea_sp._2WW	1	0	0	0	0	0	0	0	0	0	0	0	0	0	0	0	0	0	0	0	0	0	0	0	0	0	0	0	0	0	0	0	0	0	0	0	0	0	0	0	0	0	0	0	0	0	0	0	0
Aliiroseovarius_sediminilitoris	1	0	0	0	0	0	0	0	0	0	0	0	0	0	0	0	0	0	0	0	0	0	0	0	0	0	0	0	0	0	0	0	0	0	0	0	0	0	0	0	0	0	0	0	0	0	0	5	0
Aliiruegeria_sabulilitoris	1	0	0	0	0	0	0	0	0	0	0	0	0	0	0	0	0	0	0	0	0	0	0	0	0	0	0	0	0	0	0	0	0	0	0	0	0	0	0	0	0	0	0	0	0	0	0	0	0
Aliivibrio_finisterrensis	1	0	0	0	0	0	0	0	0	0	0	0	0	0	0	0	0	0	0	0	0	0	0	0	0	0	0	0	0	0	0	0	0	0	0	0	0	0	0	0	0	0	0	0	0	0	0	0	0
Aliivibrio_fischeri	1	0	0	0	0	0	0	0	0	0	0	0	0	0	0	0	0	0	0	0	0	2	0	0	0	0	0	0	0	4	0	0	0	3	0	4	0	0	0	0	0	0	0	0	0	0	0	0	0
Aliivibrio_logei	1	0	0	0	0	0	0	0	0	0	0	0	0	0	0	0	0	0	0	0	0	0	0	0	0	0	0	0	0	0	0	0	0	0	0	0	0	0	0	0	0	0	0	0	0	0	0	0	0
Aliivibrio_salmonicida	1	0	0	0	0	0	0	0	0	0	0	0	0	0	0	0	0	0	0	0	0	0	0	0	0	0	0	0	0	0	0	0	0	0	0	0	0	0	0	0	3	0	0	0	0	0	0	0	0
Alishewanella_aestuarii	1	0	0	0	0	0	0	0	0	0	0	0	0	0	0	0	0	0	0	0	0	0	0	0	0	0	0	0	0	0	0	3	0	0	0	0	0	0	0	0	0	0	0	0	0	0	0	0	0
Alishewanella_agri	1	0	0	0	0	0	0	0	0	0	0	0	0	0	0	0	0	0	0	0	0	0	0	0	0	0	0	0	0	0	0	5	0	0	0	0	0	0	5	0	0	0	0	0	0	0	0	0	0
Alishewanella_jeotgali	1	0	0	0	0	0	0	0	0	0	0	0	0	0	0	0	0	0	0	0	0	0	0	0	0	0	0	0	0	0	0	0	0	0	0	0	0	4	0	0	0	0	0	0	0	0	0	0	0
Alishewanella_sp._34_51_39	1	0	0	0	7	0	0	0	0	0	0	0	0	0	0	0	0	0	4	0	0	0	0	0	0	0	0	0	0	0	0	0	0	6	0	0	0	0	0	0	0	0	0	0	0	0	0	0	0
Alistipes_communis	1	0	0	0	28	4	0	0	0	6	12	0	0	0	0	0	39	12	0	4	0	3	5	0	10	14	0	25	12	13	0	8	5	13	16	3	21	0	16	6	40	89	0	78	919	5309	53	20	55
Alistipes_finegoldii	1	0	0	0	13	0	0	0	0	0	0	0	0	0	0	0	36	16	0	0	0	6	0	4	0	11	0	0	0	0	0	6	0	3	0	0	0	0	0	0	24	346	232	1763	1760	4742	669	46	1418
Alistipes_finegoldii_CAG_68	1	0	0	0	7	0	0	0	0	0	0	0	0	0	0	0	0	0	0	0	0	0	0	0	11	0	0	0	0	0	0	0	0	0	0	0	0	0	0	18	0	0	0	79	120	69	25	0	164
Alistipes_ihumii	1	0	0	0	85	16	0	0	0	12	23	0	0	123	35	5	82	27	19	0	0	28	16	6	43	26	7	31	6	8	0	3	6	0	4	27	9	0	4	0	110	15	0	409	283	5751	7	2	6
Alistipes_indistinctus	1	0	0	0	15	3	0	0	0	0	9	0	0	5	6	0	14	9	0	0	5	11	0	0	20	18	16	11	0	9	0	10	0	0	5	38	0	0	0	0	5	6	0	13	29	16339	0	0	0
Alistipes_inops	1	0	0	0	0	0	0	0	0	0	0	0	0	0	0	0	0	0	0	0	0	0	0	2	3	0	0	0	0	0	0	0	0	0	0	0	0	0	0	0	0	4	0	0	42	18	0	0	0
Alistipes_megaguti	1	0	0	0	30	0	0	0	0	0	0	0	0	0	0	0	5	0	0	0	0	3	0	0	0	3	0	0	0	0	0	14	0	0	0	0	0	0	0	0	0	40	0	100	85	146	29	4	49
Alistipes_onderdonkii	1	0	0	0	15	0	0	0	0	0	0	0	0	0	0	0	13	0	0	0	0	5	13	4	9	9	2	0	0	17	0	0	0	0	0	0	2	0	0	4	4	766	118	784	681	2125	380	8	421
Alistipes_provencensis	1	0	0	0	34	4	0	0	0	4	0	3	0	0	0	0	0	0	0	0	0	11	1	0	3	3	3	0	5	5	0	11	6	0	8	0	5	3	6	0	10	0	0	23	83	172	180	0	62
Alistipes_putredinis	1	0	0	4	101	12	0	0	0	36	31	0	0	16	31	0	57	29	42	4	7	75	3	9	23	23	2	42	5	25	0	61	0	6	5	42	23	0	4	44	90	13869	513	1744	60042	94387	544	2858	616
Alistipes_putredinis_CAG_67	1	0	0	0	14	0	0	0	0	0	0	0	0	10	0	0	0	0	0	0	0	0	0	0	13	35	0	0	0	0	0	31	0	0	0	0	0	0	0	0	13	615	0	88	2616	4672	9	86	36
Alistipes_senegalensis	1	0	0	0	11	4	0	0	0	0	0	0	0	0	0	0	3	0	0	0	0	5	0	0	0	0	0	0	5	4	0	18	4	0	0	3	0	0	0	0	0	53	22	567	518	2851	427	82	461
Alistipes_shahii	1	0	0	0	30	0	0	0	0	0	0	0	0	4	0	0	4	0	0	0	0	29	0	0	0	15	0	0	0	6	0	7	0	6	0	1	0	0	0	4	0	189	288	10176	4815	780	6286	46	536
Alistipes_sp._56_11	1	0	0	0	0	0	0	0	0	0	0	0	0	0	0	0	0	0	0	0	0	0	0	0	0	0	0	0	0	0	0	0	0	0	0	0	0	0	0	0	0	0	0	0	3	0	0	0	5
Alistipes_sp._56_sp_Nov_56_25	1	0	0	0	6	0	0	0	0	0	0	0	0	0	0	0	553	0	228	0	0	0	0	0	0	0	0	0	0	0	0	0	0	0	0	0	0	0	3	0	0	5	29	1105	493	142	642	5	14
Alistipes_sp._58_9_plus	1	0	0	0	0	0	0	0	0	0	0	0	0	0	0	0	0	0	0	0	0	0	0	0	5	0	0	0	0	7	0	0	0	0	0	0	0	0	0	0	0	0	0	107	129	204	0	3	198
Alistipes_sp._AF14_19	1	0	0	0	0	0	0	0	0	7	0	0	0	0	0	0	0	0	0	0	0	0	0	0	0	0	0	0	0	5	0	0	0	0	0	0	0	0	4	0	0	21	43	2641	1218	120	1857	4	14
Alistipes_sp._AF17_16	1	0	0	0	0	0	0	0	0	0	0	0	0	0	0	0	30	0	0	0	0	0	0	0	0	0	0	0	0	0	0	0	0	8	0	8	0	0	0	0	0	7	97	8	19	169	101	56	0
Alistipes_sp._AF48_12	1	0	0	0	0	0	0	0	0	0	0	0	0	0	0	0	0	0	0	0	0	0	0	0	0	6	0	0	0	0	0	0	0	0	0	0	0	0	0	0	12	0	0	5	42	339	0	0	0
Alistipes_sp._AL_1	1	0	0	0	8	0	0	0	0	0	0	0	0	0	0	0	0	0	0	0	0	0	4	0	0	0	0	3	0	0	0	0	0	0	0	0	0	0	0	0	0	16	0	27	41	87	0	0	184
Alistipes_sp._AM16_43	1	0	0	0	216	0	3	0	0	0	0	0	0	0	0	0	0	0	0	0	0	0	0	0	0	0	0	0	0	0	0	12	0	0	0	0	0	0	0	0	0	26	0	25	58	249	16	0	21
Alistipes_sp._An116	1	0	0	0	37	0	0	0	0	21	7	0	0	21	9	0	13	44	14	10	3	38	0	2	0	24	0	17	0	0	0	21	0	6	5	11	6	0	2	11	44	46	0	72	37	3	5	0	29
Alistipes_sp._An31A	1	0	0	0	4	0	0	0	0	0	0	0	0	0	0	0	10	0	4	0	0	0	0	0	12	11	0	0	0	0	0	5	0	0	0	0	0	0	4	0	0	26	0	467	138	265	24	0	2
Alistipes_sp._An54	1	0	0	0	14	0	0	0	0	148	0	0	0	0	0	0	0	6	0	8	0	0	0	0	6	3	0	5	6	7	0	15	0	0	0	0	35	0	2	0	11	23	0	98	105	23	27	0	8
Alistipes_sp._An66	1	0	0	0	38	0	0	0	0	0	0	0	0	0	0	0	0	0	0	0	0	2	0	0	0	6	0	0	3	15	0	4	0	4	0	0	0	0	0	3	0	0	13	22	421	453	16	0	11
Alistipes_sp._CAG_157	1	0	0	0	48	14	9	0	0	24	13	0	0	44	2	0	37	0	82	23	0	68	25	0	0	89	10	0	0	0	0	57	0	6	0	0	7	0	0	0	27	0	0	7	11	69	4	0	33
Alistipes_sp._CAG_268	1	0	0	0	44	0	0	0	0	0	0	0	0	0	0	0	66	78	7	3	0	9	12	1	6	0	13	8	3	0	0	10	4	7	9	8	5	0	3	3	9	7	0	17	94	194	0	0	19
Alistipes_sp._CAG_29	1	0	0	0	0	0	0	0	0	0	6	0	0	0	0	0	0	0	0	0	0	0	3	0	0	34	5	0	0	0	3	6	2	5	0	0	0	0	0	0	4	34	425	191	71	418	27	0	20
Alistipes_sp._CAG_435	1	0	0	0	480	6	0	0	0	0	0	0	0	0	17	0	0	0	6	0	0	114	41	0	11	69	1	4	10	116	0	61	6	0	12	17	34	3	28	0	51	0	0	2	0	10	0	0	46
Alistipes_sp._CAG_514	1	0	0	0	380	0	0	0	0	10	0	0	0	0	0	0	0	1	10	0	5	82	30	0	44	64	0	20	3	61	0	69	0	0	3	0	18	0	9	10	31	0	0	0	3	17	0	14	5
Alistipes_sp._CAG_53	1	0	0	0	0	0	0	0	0	0	0	0	0	0	0	0	0	0	0	0	0	0	0	0	0	0	0	0	0	0	0	0	0	0	0	0	0	0	0	0	0	1	5	1089	547	131	688	5	4
Alistipes_sp._CAG_831	1	0	0	0	8	0	0	0	0	0	0	3	0	0	0	0	0	0	5	0	0	0	3	0	15	12	0	0	7	4	0	39	9	0	6	5	10	3	5	0	19	0	0	0	0	38	9	96	0
Alistipes_sp._CHKCI003	1	0	0	0	26	0	0	0	0	2	0	0	0	0	5	0	6	0	7	0	0	13	25	3	50	19	17	37	5	17	0	8	0	0	0	28	8	0	13	0	26	140	40	141	458	1052	208	2833	235
Alistipes_sp._cv1	1	0	0	0	0	0	0	0	0	0	0	0	0	0	0	0	0	0	0	0	0	0	0	0	0	0	0	0	0	0	0	0	0	0	0	0	0	0	0	0	0	0	0	2	6	0	5	0	0
Alistipes_sp._HGB5	1	0	0	0	47	12	0	0	0	29	0	0	0	6	6	0	16	7	7	0	0	13	39	15	0	8	14	17	5	15	0	16	17	5	0	8	20	0	10	5	33	230	604	2830	4609	2143	604	77	5801
Alistipes_sp._Marseille_P5061	1	0	0	0	0	0	0	0	0	0	0	0	0	0	0	0	0	0	0	0	0	0	0	0	0	0	0	0	0	0	0	0	0	0	0	0	0	0	0	0	0	0	0	8	0	49	0	0	11
Alistipes_sp._ZOR0009	1	0	0	0	35	0	0	0	0	0	0	0	0	0	0	0	36	0	0	4	0	0	8	0	22	36	0	3	0	18	0	29	0	0	0	0	3	0	0	2	14	5	0	0	0	32	0	0	0
Alistipes_timonensis	1	0	0	0	14	0	0	0	0	4	0	0	0	0	0	0	18	0	0	0	3	3	5	0	5	4	0	0	0	9	0	7	0	0	0	0	0	0	3	0	17	19	1113	1815	1097	3588	1212	36	99
Aliterella_atlantica	1	0	0	0	0	0	0	0	7	0	0	0	0	0	0	0	0	0	0	0	0	0	0	0	0	0	0	0	0	0	0	0	0	0	0	0	0	0	0	0	0	0	0	0	0	0	0	0	0
Alkalibacillus_haloalkaliphilus	1	0	0	0	0	0	0	0	0	0	0	0	0	0	0	0	0	0	0	0	0	0	0	0	0	0	0	0	0	0	0	0	0	0	0	0	0	0	0	0	0	0	0	0	0	5	0	0	0
Alkalibacter_saccharofermentans	1	0	0	0	0	0	0	0	0	0	0	0	0	0	0	0	0	0	0	0	0	3	0	0	3	0	0	0	0	3	0	0	0	0	0	0	0	0	0	0	0	0	0	0	10	28	0	0	0
Alkalibacterium_gilvum	1	0	0	0	8	0	0	0	0	4	0	0	0	0	0	0	0	22	0	0	0	0	0	0	0	0	0	0	0	0	0	0	0	0	0	2	0	0	0	0	0	0	0	0	0	0	0	0	0
Alkalibacterium_pelagium	1	0	0	0	0	0	0	0	0	0	0	0	0	0	0	0	0	0	4	0	0	0	0	0	0	0	0	0	0	0	0	5	0	0	0	0	0	0	0	0	0	0	0	0	0	0	0	0	0
Alkalibacterium_putridalgicola	1	0	0	0	0	3	0	0	0	0	0	0	0	0	0	0	4	0	0	0	0	4	0	0	0	4	0	3	0	0	0	13	0	0	0	0	0	0	0	16	0	0	0	0	0	0	0	0	0
Alkalibacterium_sp._20	1	0	0	0	0	0	0	0	0	0	0	0	0	0	0	0	0	0	0	0	0	0	0	0	0	0	0	0	0	0	0	0	0	0	0	0	0	0	0	0	0	0	0	0	0	0	0	0	0
Alkalibacterium_sp._AK22	1	0	0	0	0	0	0	0	0	0	0	0	0	0	0	0	0	0	0	0	0	0	0	0	0	0	0	0	0	0	0	0	0	0	0	0	0	0	0	0	0	0	0	0	0	0	0	0	0
Alkalibacterium_subtropicum	1	0	0	0	8	0	0	0	0	0	0	0	0	4	0	0	0	0	0	0	0	18	0	0	0	10	0	0	0	0	0	12	0	0	3	3	0	0	0	0	6	0	0	0	0	0	0	0	0
Alkalibacterium_thalassium	1	0	0	0	0	0	0	0	0	0	0	0	0	0	0	0	0	0	0	0	0	0	0	0	0	0	0	0	0	0	0	0	0	0	0	0	0	0	0	0	0	0	0	0	0	0	0	0	0
Alkalibaculum_bacchi	1	0	0	0	0	0	0	0	0	0	0	0	0	0	0	0	13	1	0	0	0	4	3	0	0	3	0	12	0	0	0	15	6	0	0	0	0	0	0	0	1	0	0	0	21	0	0	0	11
Alkalicoccus_chagannorensis	1	0	0	0	0	0	0	0	0	0	28	0	0	0	0	0	0	28	0	0	0	0	0	0	0	0	0	0	0	0	0	0	0	0	0	0	0	0	0	0	13	0	0	0	0	0	0	0	0
Alkalicoccus_daliensis	1	0	0	0	0	0	0	0	0	0	0	0	0	0	0	0	0	0	0	0	0	0	0	0	0	0	0	0	0	0	0	0	0	0	0	0	0	0	0	0	0	0	0	0	0	0	0	0	0
Alkalicoccus_saliphilus	1	0	0	0	0	0	0	0	4	0	0	0	0	0	0	0	0	0	0	0	0	0	0	0	0	0	0	0	0	0	0	0	0	0	0	0	0	0	0	0	0	0	0	0	0	0	0	0	0
Alkaliflexus_imshenetskii	1	0	0	0	0	5	0	0	0	0	0	0	0	0	9	0	0	0	0	0	4	0	0	0	9	7	0	0	0	0	0	20	5	0	0	0	0	0	0	0	43	0	0	0	0	0	0	0	1
Alkalihalobacillus_akibai	1	0	0	0	0	0	0	0	0	0	0	0	0	0	0	0	0	0	0	0	0	0	0	0	0	0	0	0	0	0	0	0	0	0	0	0	0	0	0	0	0	0	0	5	0	0	0	0	0
Alkalihalobacillus_alcalophilus	1	0	0	0	0	0	0	0	0	0	0	0	0	0	0	0	0	0	0	0	0	0	0	0	0	0	0	0	0	0	0	0	0	0	0	0	0	0	0	0	0	0	0	0	0	0	0	0	0
Alkalihalobacillus_alkalinitrilicus	1	0	0	0	0	0	0	0	0	0	0	0	0	0	0	0	0	0	0	0	0	0	0	0	0	0	0	0	0	0	0	0	0	0	0	0	0	0	0	0	0	0	0	0	0	0	0	0	0
Alkalihalobacillus_bogoriensis	1	0	0	0	0	0	0	0	0	0	0	0	0	0	0	0	0	0	0	0	0	0	0	14	17	0	0	0	3	0	36	6	6	0	0	7	5	0	0	0	0	0	0	0	0	0	0	0	0
Alkalihalobacillus_clausii	1	0	0	0	4	0	0	0	0	20	0	0	13	2	8	0	53	0	11	0	6	11	22	0	13	20	0	0	6	15	3	71	8	9	6	11	10	5	4	0	7	0	0	0	11	0	189	0	0
Alkalihalobacillus_halodurans	1	0	0	0	0	0	0	0	0	0	0	0	0	0	0	0	0	0	0	0	0	0	0	0	0	0	0	0	0	0	0	0	0	0	0	0	0	0	0	0	0	0	0	0	0	0	0	0	0
Alkalihalobacillus_hemicellulosilyticus	1	0	0	0	0	0	0	0	0	0	0	0	0	0	0	0	0	0	0	0	0	0	0	0	0	0	0	0	0	0	0	0	0	0	0	0	0	0	0	0	0	0	0	0	0	0	0	0	0
Alkalihalobacillus_lehensis	1	0	0	0	0	0	5	0	0	0	0	0	0	0	0	0	0	0	0	0	0	0	0	0	0	0	0	0	0	0	0	0	0	0	0	0	0	0	0	0	0	0	0	0	0	0	0	0	0
Alkalihalobacillus_ligniniphilus	1	0	0	0	0	0	0	0	0	0	0	0	0	0	0	0	0	0	0	0	0	0	0	0	0	0	0	0	0	0	0	0	0	0	0	0	0	0	0	0	0	0	0	0	0	0	0	0	0
Alkalihalobacillus_lonarensis	1	0	0	0	0	0	0	0	0	0	0	0	0	0	0	0	0	0	0	0	0	0	0	0	0	0	0	0	0	0	0	0	0	0	0	0	0	0	0	0	0	0	0	0	0	0	0	0	0
Alkalihalobacillus_macyae	1	0	0	0	0	0	0	0	0	0	0	0	0	0	0	0	0	0	0	0	0	0	0	0	0	0	0	0	0	0	0	0	0	0	0	0	0	0	0	0	0	0	0	0	18	0	0	0	0
Alkalihalobacillus_marmarensis	1	0	0	0	0	0	0	0	0	0	0	0	0	0	0	0	0	0	0	0	0	0	0	0	7	0	0	0	0	0	0	11	0	0	0	0	0	0	0	0	0	1	0	0	0	0	0	0	0
Alkalihalobacillus_okhensis	1	0	0	0	0	0	0	0	0	0	0	0	0	0	0	0	3	0	0	0	0	0	8	0	12	0	0	0	0	0	0	0	0	0	0	0	0	0	0	0	4	0	0	0	0	0	0	0	0
Alkalihalobacillus_patagoniensis	1	0	0	0	0	0	0	0	0	0	0	0	0	0	0	0	0	0	0	0	0	0	0	0	0	0	0	0	0	0	0	0	0	0	0	0	0	0	0	0	0	0	0	0	0	0	0	0	0
Alkalihalobacillus_pseudalcaliphilus	1	0	0	0	0	0	0	0	0	0	0	0	0	0	0	0	0	0	0	0	0	0	0	0	0	0	0	0	0	0	0	0	0	0	0	0	0	0	0	0	0	0	0	0	0	0	0	0	0
Alkalihalobacillus_pseudofirmus	1	0	0	0	17	0	0	0	0	0	0	0	0	0	0	0	0	0	0	0	0	0	0	0	0	0	0	0	0	0	0	0	0	0	0	0	0	0	0	0	3	0	0	4	8	0	0	0	0
Alkalihalobacillus_shacheensis	1	0	0	0	0	0	0	0	0	0	0	0	0	0	0	0	0	0	0	0	0	0	0	0	0	0	0	0	0	0	0	0	0	0	0	0	0	0	0	0	0	0	0	0	0	0	0	0	0
Alkalihalobacillus_trypoxylicola	1	0	0	0	0	0	0	0	0	0	0	0	0	0	0	0	0	0	0	0	0	0	0	0	0	0	0	0	0	0	0	3	0	0	0	0	0	0	0	0	0	0	0	2	0	0	0	0	0
Alkalihalobacillus_urbisdiaboli	1	0	0	0	0	0	0	0	0	0	0	0	0	0	0	0	0	0	0	0	0	0	0	0	0	0	0	0	0	0	0	0	0	0	0	0	0	0	0	0	0	0	0	0	0	0	0	0	0
Alkalihalobacillus_wakoensis	1	0	0	0	0	0	0	0	0	0	0	0	0	0	0	0	0	0	0	0	0	2	5	0	5	0	0	0	0	0	0	7	0	0	0	0	4	0	0	0	0	0	0	0	0	0	0	0	0
Alkalilimnicola_ehrlichii	1	0	0	0	0	3	0	0	0	0	0	0	0	0	0	0	0	0	0	0	0	0	0	0	0	0	0	0	0	0	0	0	0	0	0	0	0	0	0	0	0	0	0	0	0	0	0	0	0
Alkalimonas_amylolytica	1	0	0	0	0	0	0	0	4	0	0	0	0	0	0	0	0	0	0	0	0	0	0	0	0	0	0	0	0	0	0	0	0	0	0	0	0	0	0	0	0	0	0	0	0	0	0	0	0
Alkalinema_sp._CACIAM_70d	1	0	0	0	0	0	0	0	0	70	0	0	0	0	0	0	0	32	0	0	0	0	0	0	0	5	0	0	0	0	0	0	0	0	0	0	0	0	0	0	0	0	0	0	0	0	0	0	0
Alkaliphilus_metalliredigens	1	0	0	0	83	5	0	0	0	95	8	0	0	0	0	0	68	60	0	0	0	120	59	11	188	81	0	83	8	51	0	284	0	21	2	35	55	0	0	6	144	0	0	3	2	3	0	0	0
Alkaliphilus_oremlandii	1	0	0	0	0	0	0	0	0	0	0	0	0	0	0	0	41	0	0	0	0	3	0	0	17	7	0	7	0	5	0	14	0	4	0	4	3	0	4	0	29	0	0	0	0	7	2	0	0
Alkaliphilus_peptidifermentans	1	0	0	0	4	0	0	0	0	9	0	0	0	0	0	0	7	11	0	0	0	21	4	0	20	19	0	2	0	8	0	29	0	0	0	0	0	0	8	0	0	0	24	3	85	0	4	0	0
Alkaliphilus_sp.	1	0	0	0	5	0	0	0	0	3	0	3	0	0	0	0	0	0	0	0	0	6	3	0	0	2	0	0	4	2	0	5	11	0	0	0	3	0	6	0	0	0	0	0	0	324	5	0	0
Alkaliphilus_transvaalensis	1	0	0	0	0	0	0	0	0	0	0	0	0	0	0	0	0	0	0	0	0	7	0	7	0	21	0	5	0	0	0	29	0	0	0	0	3	0	2	0	6	0	0	0	0	15	0	1	0
Alkalispirillum_mobile	1	0	0	0	0	0	0	0	12	0	0	0	0	0	0	0	0	0	0	0	0	3	0	0	0	0	0	0	0	0	0	0	0	0	0	0	0	0	0	0	0	0	0	0	0	0	0	0	0
Alkalispirochaeta_alkalica	1	0	0	0	0	0	0	0	0	0	0	0	0	0	0	0	6	0	0	0	0	0	0	0	21	0	0	3	4	32	0	10	0	13	11	2	22	3	0	0	11	0	0	0	0	0	0	0	0
Alkalispirochaeta_americana	1	0	0	0	0	0	0	0	0	0	0	3	0	0	0	0	0	0	0	0	0	6	0	0	7	49	0	0	6	26	0	3	0	0	0	0	28	0	0	0	5	0	0	0	0	0	0	0	0
Alkalispirochaeta_odontotermitis	1	0	0	0	0	0	0	0	0	0	0	0	0	0	0	0	0	0	0	0	0	0	0	0	0	0	0	0	0	0	0	0	0	0	0	0	0	0	0	0	0	0	0	0	0	0	0	0	0
Alkalispirochaeta_sphaeroplastigenens	1	0	0	0	0	0	0	0	0	0	0	0	0	0	0	0	0	0	0	0	0	0	0	0	0	8	0	0	0	0	0	5	0	0	0	0	0	0	0	0	0	0	0	0	0	0	0	0	0
Alkalitalea_saponilacus	1	0	0	0	20	0	0	0	0	0	0	0	0	0	0	0	15	0	0	0	0	6	0	0	4	5	0	0	4	4	0	12	0	7	2	0	4	4	0	0	3	0	0	0	0	0	0	0	0
Alkanindiges_hydrocarboniclasticus	1	0	0	0	0	0	0	0	0	0	0	0	0	0	0	0	0	0	0	0	0	0	0	0	0	0	0	0	0	0	0	0	0	0	0	0	0	0	0	0	0	0	0	36	0	0	0	0	0
Alkanindiges_illinoisensis	1	0	0	0	0	0	0	0	0	0	0	0	0	0	0	0	0	0	0	0	0	0	0	0	0	0	0	0	0	0	0	4	0	0	0	0	0	0	0	0	0	0	0	0	0	0	0	0	0
Allisonella_histaminiformans	1	0	0	0	20	0	0	0	0	2	0	0	0	0	0	0	5	5	0	0	0	0	12	0	0	0	0	0	0	5	0	6	0	0	0	0	0	0	0	0	4	294	0	107	15	4888	13	0	1096
Alloactinosynnema_sp._L_07	1	0	0	0	0	0	0	0	0	0	0	0	0	0	0	0	0	0	0	0	0	0	0	0	0	25	0	0	0	0	0	0	0	0	0	0	0	0	0	0	0	0	0	0	0	0	0	0	0
Allobaculum_stercoricanis	1	0	0	0	0	0	0	0	0	0	0	0	0	0	0	0	0	0	5	0	0	9	0	0	8	0	0	0	0	0	0	14	0	0	0	0	0	0	0	0	0	0	0	10	55	0	0	0	0
Allochromatium_warmingii	1	0	0	0	0	0	0	0	0	0	0	0	0	0	0	0	0	0	5	0	0	0	0	0	0	0	31	0	0	0	0	0	0	0	0	0	0	0	0	0	0	0	0	0	0	4	0	0	0
Allocoleopsis_franciscana	1	0	0	0	7	4	0	0	0	0	0	0	0	0	0	0	20	0	0	0	0	0	0	0	0	0	0	0	0	0	0	0	0	0	0	0	0	0	0	0	0	0	0	0	0	0	0	0	0
Allofrancisella_guangzhouensis	1	0	0	0	11	0	0	0	0	0	0	0	0	0	0	0	0	0	0	0	0	0	0	0	0	0	0	0	0	0	0	0	0	0	0	0	0	0	0	0	0	0	0	0	0	0	0	0	0
Allofustis_seminis	1	0	0	0	25	0	0	0	0	0	0	0	0	0	0	0	5	0	0	0	0	3	0	0	0	0	0	10	0	0	0	7	0	0	0	0	6	0	0	0	2	38	0	0	0	0	0	0	0
Alloiococcus_otitis	1	0	0	0	0	0	0	0	0	0	0	0	0	0	0	0	5	0	0	0	0	0	9	3	0	0	0	0	0	0	0	20	0	0	0	0	0	0	0	0	0	0	0	0	0	0	0	0	0
Allomyces_macrogynus	1	0	0	0	0	0	0	0	177	0	0	0	4	3	0	0	0	0	3	0	0	2	3	0	0	2	0	0	3	0	12	3	6	4	5	0	0	0	0	0	0	2	0	0	0	0	0	4	0
Alloprevotella_rava	1	3	0	0	60675	256	19	2	0	4976	63	1	622	213	1170	0	1099	348	7800	16	51	702	1633	10547	10264	2250	119	21099	252	236	5	3678	939	13998	278	2600	23596	21	858	77	27959	0	0	18	0	0	0	0	0
Alloprevotella_sp.	1	3	0	0	40439	1681	162	8	0	15534	19621	2	622	12004	4645	4	6226	23066	9777	2840	779	23667	199	9683	2222	21357	940	8993	8603	460	147	29972	1305	5532	6856	6522	14514	5	15502	6475	50540	0	0	0	0	0	0	0	0
Alloprevotella_sp._OH1205_COT_284	1	0	0	0	8890	782	34	24	0	4874	1535	0	242	3627	2237	0	2969	9080	2764	1359	389	8697	45	137	729	3845	396	2792	278	35	0	5233	141	1491	1336	1417	2363	11	80	2808	10671	0	0	0	0	0	0	0	0
Alloprevotella_sp._oral_taxon_473	1	0	0	0	38280	1564	164	52	0	12846	13859	0	482	10933	4496	0	5397	22811	10584	2833	830	22564	207	15116	1893	24185	816	7283	6305	535	111	54971	1254	6531	8380	5504	16676	4	10276	7815	42556	0	0	0	0	0	0	0	0
Alloprevotella_tannerae	1	44	10	18	47838	4390	58	10	0	32098	295	1	2241	9164	15303	3	47447	559	9138	91	3883	15002	12191	208	25581	33798	6485	27313	1640	11654	54	24404	5365	5121	1288	5285	22780	211	300	120	26381	62	0	48	39	0	131	0	0
Allorhizocola_rhizosphaerae	1	0	0	0	0	0	0	0	0	0	0	0	0	0	0	0	0	0	0	0	0	0	0	0	0	0	0	0	0	0	0	64	0	0	0	0	0	0	0	0	0	0	0	0	0	0	0	0	0
Alloscardovia_criceti	1	0	0	0	19	0	0	0	0	3	4	0	0	4	3	0	2	4	22	0	0	10	6	0	0	25	0	0	0	4	0	40	0	0	0	6	0	0	0	0	4	0	0	9	11	63	0	0	0
Alloscardovia_macacae	1	0	0	0	31	0	0	0	0	3	0	0	0	0	0	0	4	0	0	0	0	11	0	0	4	0	0	0	0	0	0	16	0	0	0	9	0	0	0	0	19	0	0	0	0	0	0	0	0
Alloscardovia_omnicolens	1	0	0	0	41	0	0	0	0	0	5	0	0	0	0	0	22	8	15	0	0	9	0	3	7	15	0	6	4	0	0	12	5	3	0	12	10	0	0	0	13	0	12	0	0	0	0	2	4
Alloscardovia_sp._HMSC034E08	1	0	0	0	10	0	0	0	0	0	0	0	0	0	0	0	5	0	0	0	0	0	12	0	5	0	0	0	0	3	0	0	0	0	0	0	0	0	0	0	0	0	0	0	0	0	0	0	0
Allosphingosinicella_indica	1	0	0	0	0	0	0	0	0	0	0	0	0	0	0	0	0	19	0	0	0	0	0	0	0	17	6	0	0	0	0	0	0	0	0	0	2	0	0	4	0	0	0	0	0	0	0	0	0
alpha_proteobacterium_AAP38	1	0	0	0	0	0	0	0	16	0	0	0	0	0	0	0	0	0	0	0	0	0	0	0	0	0	0	0	0	0	0	10	0	0	0	0	0	0	0	0	0	0	0	0	0	0	0	0	0
alpha_proteobacterium_AAP81b	1	0	0	0	0	0	0	0	0	0	0	0	0	0	0	0	0	0	0	0	0	0	0	0	0	0	0	0	0	0	0	0	0	0	0	0	0	0	0	0	0	0	0	0	0	0	0	0	0
alpha_proteobacterium_BAL199	1	0	0	0	0	0	0	0	18	0	0	0	0	0	0	0	0	0	0	0	0	0	0	0	0	3	0	0	0	0	0	0	0	0	0	0	0	0	0	0	0	0	0	0	0	0	0	0	0
alpha_proteobacterium_HIMB114	1	0	0	0	3	0	0	0	0	0	0	0	0	0	0	0	0	0	0	0	0	0	4	0	0	4	0	0	0	0	0	5	0	0	0	0	0	0	0	0	11	0	0	0	0	0	0	0	0
alpha_proteobacterium_HIMB5	1	0	0	0	0	0	0	0	7	0	0	0	0	0	0	0	0	0	0	0	0	0	0	0	0	0	0	0	0	0	0	0	0	0	0	0	0	0	0	0	0	0	0	0	0	0	0	0	0
alpha_proteobacterium_HIMB59	1	0	0	0	0	0	0	0	0	0	0	0	0	0	0	0	0	0	0	0	0	0	0	0	0	0	0	0	0	0	0	0	0	0	0	0	4	0	0	0	0	0	0	0	0	0	0	0	0
alpha_proteobacterium_IMCC14465	1	0	0	0	0	0	0	0	0	0	0	0	0	0	0	0	0	0	0	0	0	0	0	0	0	0	0	0	0	0	0	0	0	0	0	0	3	0	0	0	0	0	0	0	0	0	0	0	0
alpha_proteobacterium_L41A	1	0	0	0	0	0	0	0	18	0	0	0	0	0	0	0	0	0	0	0	0	0	0	0	0	0	0	0	0	0	0	0	0	0	0	0	0	0	0	0	0	0	0	0	0	0	0	0	0
alpha_proteobacterium_MED_G09	1	0	0	0	0	0	0	0	0	0	0	0	0	0	0	0	0	0	0	0	0	0	0	0	0	0	0	0	0	0	0	0	0	0	0	0	6	0	0	0	0	0	0	0	0	0	0	0	0
alpha_proteobacterium_MED_G10	1	0	0	0	10	2	0	0	5	0	0	0	0	0	4	0	0	0	3	0	0	4	0	0	0	0	5	0	0	0	0	0	0	9	0	0	0	0	0	0	0	0	0	0	0	0	0	0	0
alpha_proteobacterium_Q_1	1	0	0	0	0	0	0	0	0	0	0	0	0	0	0	0	0	0	0	0	0	0	0	0	0	0	0	0	0	0	0	0	4	0	0	0	0	0	0	0	0	0	0	0	0	0	0	0	0
Alphaproteobacteria_bacterium	1	0	0	0	5	10	0	4	72	5	3	0	3	2	4	6	12	2	41	11	0	22	3	5	2	60	2	3	5	2	0	0	5	0	9	2	41	6	10	6	11	4	1	0	6	7	6	5	5
Alphaproteobacteria_bacterium_13_1_20CM_4_65_11	1	0	0	0	0	0	0	0	3	0	0	0	0	0	0	0	0	0	0	0	0	0	0	0	0	0	0	0	0	0	0	0	0	0	0	0	0	0	0	0	0	0	0	0	0	0	0	0	0
Alphaproteobacteria_bacterium_13_2_20CM_2_64_7	1	0	0	0	0	0	0	0	0	0	0	0	0	0	0	0	0	0	0	3	0	0	0	0	0	0	0	0	0	0	0	0	0	0	0	0	0	0	0	0	0	0	0	0	0	0	0	0	0
Alphaproteobacteria_bacterium_16_39_46	1	0	0	0	0	0	0	0	0	0	0	0	0	0	0	0	0	0	0	0	0	0	0	0	0	0	0	0	0	0	0	0	3	0	0	0	0	0	0	0	0	0	0	0	0	0	0	0	0
Alphaproteobacteria_bacterium_33_17	1	0	0	0	0	0	0	0	0	0	0	0	0	0	0	0	0	0	0	0	0	0	0	0	0	0	0	0	0	0	0	0	0	0	0	0	3	0	0	0	0	0	0	0	0	0	0	0	0
Alphaproteobacteria_bacterium_40_19	1	0	0	0	0	0	0	0	0	0	0	0	0	4	0	0	0	0	0	0	0	7	0	0	0	0	0	0	0	0	0	0	0	0	0	0	0	0	0	0	0	0	0	0	0	0	0	0	0
Alphaproteobacteria_bacterium_41_28	1	0	0	2	0	0	0	0	0	0	0	0	0	0	0	0	0	4	0	4	0	0	0	0	0	6	0	0	0	0	0	0	0	0	0	0	0	0	0	0	0	0	0	0	0	0	0	0	0
Alphaproteobacteria_bacterium_46_93_T64	1	0	0	0	0	0	0	0	0	0	0	0	0	0	0	0	0	0	0	0	0	0	0	0	0	0	0	0	0	0	0	0	0	0	0	0	6	0	0	0	0	0	0	0	0	0	0	0	0
Alphaproteobacteria_bacterium_65_37	1	0	0	0	0	0	0	0	0	0	0	0	0	0	0	0	0	0	0	0	0	0	0	0	0	0	0	0	0	0	0	0	0	0	0	0	0	0	0	0	0	0	0	0	0	4	0	0	0
Alphaproteobacteria_bacterium_CG_4_10_14_0_2_um_filter_63_37	1	0	0	0	0	0	0	0	0	0	0	0	0	0	0	0	0	0	0	0	0	0	0	0	0	0	0	0	0	0	0	0	0	0	0	0	0	0	0	0	0	0	0	0	0	0	0	0	61
Alphaproteobacteria_bacterium_CG_4_10_14_0_8_um_filter_37_21	1	0	0	0	0	0	0	0	0	0	0	0	0	0	0	0	0	0	0	0	0	0	0	0	0	0	0	0	0	0	0	0	0	0	0	0	0	0	0	0	3	0	0	0	0	0	0	0	0
Alphaproteobacteria_bacterium_CG_4_9_14_3_um_filter_47_13	1	0	0	0	0	0	0	0	0	0	0	0	0	0	0	0	0	0	0	0	0	0	0	0	0	0	0	0	8	0	0	4	0	0	0	0	5	0	0	0	0	0	0	0	0	0	0	0	0
Alphaproteobacteria_bacterium_CG1_02_46_17	1	0	0	0	0	0	0	0	0	0	0	0	0	0	0	0	0	0	0	0	0	3	0	0	0	0	0	0	0	0	0	0	0	0	0	0	5	0	4	0	6	0	0	0	0	0	0	0	0
Alphaproteobacteria_bacterium_CG11_big_fil_rev_8_21_14_0_20_39_49	1	0	0	0	0	0	0	0	0	0	0	0	0	0	0	0	0	0	0	0	0	0	0	0	0	0	0	0	0	0	0	0	3	0	0	0	0	0	0	0	0	0	0	0	6	0	0	0	0
Alphaproteobacteria_bacterium_CG11_big_fil_rev_8_21_14_0_20_44_7	1	0	0	0	0	0	0	0	0	0	0	0	0	0	0	0	0	0	0	0	0	0	0	0	0	0	0	0	0	0	0	0	9	0	0	0	12	0	0	0	4	0	0	0	0	0	0	0	0
Alphaproteobacteria_bacterium_GWB1_45_5	1	0	0	0	0	0	0	0	0	0	0	0	0	0	0	0	0	0	0	0	0	0	0	0	0	0	0	0	0	0	0	0	0	0	0	0	0	0	0	0	6	0	0	0	0	0	0	0	0
Alphaproteobacteria_bacterium_GWF2_58_20	1	0	0	0	0	0	0	0	0	0	0	0	0	0	0	0	0	0	0	3	0	0	0	0	0	0	0	0	0	0	0	0	0	0	0	0	5	0	0	0	0	0	0	0	0	0	0	0	0
Alphaproteobacteria_bacterium_HGW_Alphaproteobacteria_12	1	0	0	0	0	0	0	0	4	0	0	0	0	0	0	0	0	0	0	0	0	0	0	0	0	0	0	0	0	0	0	0	0	0	0	0	0	0	0	0	3	0	0	0	0	0	0	0	0
Alphaproteobacteria_bacterium_HGW_Alphaproteobacteria_3	1	0	0	0	0	0	0	0	0	0	0	0	0	0	0	0	0	0	0	0	0	6	0	0	0	0	0	0	0	0	0	0	0	0	0	0	0	0	0	0	0	0	0	0	0	0	0	0	0
Alphaproteobacteria_bacterium_MarineAlpha10_Bin3	1	0	0	0	0	0	0	0	0	0	0	0	0	0	0	0	0	0	0	0	0	0	0	0	0	0	0	0	0	0	0	0	0	0	0	0	5	0	0	0	0	0	0	0	0	0	0	0	0
Alphaproteobacteria_bacterium_MarineAlpha11_Bin1	1	0	0	0	0	0	0	0	0	0	0	0	0	0	0	0	0	0	0	0	0	0	0	0	0	0	0	0	0	0	0	0	0	0	0	0	3	0	0	0	0	0	0	0	0	0	0	0	0
Alphaproteobacteria_bacterium_MarineAlpha12_Bin1	1	0	0	0	0	0	0	0	0	0	0	0	0	0	0	0	0	0	0	0	0	0	4	0	0	0	0	0	0	0	0	0	0	0	2	0	0	0	0	0	0	0	0	0	0	0	0	0	0
Alphaproteobacteria_bacterium_MarineAlpha3_Bin3	1	0	0	0	0	0	0	0	0	0	0	0	0	0	0	0	0	0	0	0	0	3	0	0	0	0	0	0	0	0	0	0	0	0	0	0	3	0	0	0	0	0	0	0	0	0	0	0	0
Alphaproteobacteria_bacterium_MarineAlpha3_Bin4	1	0	0	0	0	0	0	0	0	0	0	0	0	0	0	0	0	0	0	0	0	0	0	0	0	0	0	0	0	0	0	0	0	0	0	0	3	0	0	0	0	0	0	0	0	0	0	0	0
Alphaproteobacteria_bacterium_MarineAlpha3_Bin5	1	0	0	0	0	0	0	0	0	0	0	0	0	0	0	0	0	0	0	0	0	0	0	0	0	0	0	0	0	0	0	0	0	0	0	0	5	0	0	0	0	0	0	0	0	0	0	0	0
Alphaproteobacteria_bacterium_MarineAlpha3_Bin6	1	0	0	0	0	0	0	0	0	0	0	0	0	0	0	0	0	0	0	0	0	0	0	0	0	0	0	0	0	0	0	0	0	0	0	0	0	0	0	0	8	0	0	0	0	0	0	0	0
Alphaproteobacteria_bacterium_MarineAlpha3_Bin7	1	0	0	0	0	0	0	0	7	0	0	0	0	0	0	0	0	0	0	0	0	3	0	0	0	0	0	0	0	0	0	0	0	0	0	0	6	0	0	0	0	0	0	0	0	0	0	0	0
Alphaproteobacteria_bacterium_MarineAlpha4_Bin2	1	0	0	0	0	0	0	0	0	0	0	0	0	0	0	0	0	0	0	0	0	0	0	0	0	0	0	0	0	0	0	0	0	0	0	0	0	0	0	0	3	0	0	0	0	0	0	0	0
Alphaproteobacteria_bacterium_MarineAlpha5_Bin10	1	0	0	0	0	0	0	0	0	0	0	0	0	0	0	0	0	0	0	0	0	0	0	0	0	0	0	0	0	0	0	0	0	0	0	0	3	0	0	0	0	0	0	0	0	0	0	0	0
Alphaproteobacteria_bacterium_MarineAlpha5_Bin11	1	0	0	0	0	0	0	0	0	0	0	0	0	0	0	0	0	0	0	0	0	0	0	0	0	0	0	0	0	0	0	0	0	0	0	0	0	0	0	0	3	0	0	0	0	0	0	0	0
Alphaproteobacteria_bacterium_MarineAlpha5_Bin12	1	0	0	0	0	0	0	0	0	0	0	0	0	0	0	0	0	0	0	0	0	0	0	0	0	0	0	0	0	0	0	0	0	0	0	0	10	0	0	0	0	0	0	0	0	0	0	0	0
Alphaproteobacteria_bacterium_MarineAlpha5_Bin2	1	0	0	0	0	0	0	0	0	0	0	0	0	0	0	0	0	0	0	0	0	0	0	0	0	0	0	0	0	0	0	0	0	0	0	0	5	0	0	0	0	0	0	0	0	0	0	0	0
Alphaproteobacteria_bacterium_MarineAlpha5_Bin5	1	0	0	0	0	0	0	0	0	0	0	0	0	25	0	0	0	0	0	0	0	75	0	0	0	94	0	0	0	0	0	0	0	0	0	0	7	0	0	0	176	0	0	0	0	0	0	0	0
Alphaproteobacteria_bacterium_MarineAlpha5_Bin7	1	0	0	0	0	0	0	0	0	0	0	0	0	0	0	0	0	5	0	0	0	0	0	0	0	0	0	0	0	0	0	0	4	0	0	0	0	0	0	0	0	0	0	0	0	0	0	0	0
Alphaproteobacteria_bacterium_MarineAlpha5_Bin9	1	0	0	0	0	0	0	0	0	0	0	0	0	0	0	0	0	0	0	0	0	0	0	0	0	0	0	0	0	0	0	0	0	0	0	0	0	0	0	0	3	0	0	0	0	0	0	0	0
Alphaproteobacteria_bacterium_MarineAlpha6_Bin1	1	0	0	0	0	0	0	0	0	0	0	0	0	0	0	0	0	0	0	0	0	0	0	0	0	0	0	0	0	0	0	0	0	0	0	0	3	0	0	0	0	0	0	0	0	0	0	0	0
Alphaproteobacteria_bacterium_MarineAlpha6_Bin3	1	0	0	0	0	0	0	0	0	0	0	0	0	0	0	0	0	0	0	0	0	0	0	0	0	0	0	0	0	0	0	0	0	0	0	0	0	0	0	0	0	0	0	0	0	3	0	0	0
Alphaproteobacteria_bacterium_MarineAlpha6_Bin6	1	0	0	0	0	0	0	0	0	0	0	0	0	0	0	0	0	0	0	0	0	0	0	0	0	0	0	0	0	0	0	0	0	0	0	0	0	0	0	0	7	0	0	0	0	0	0	0	0
Alphaproteobacteria_bacterium_MarineAlpha7_Bin1	1	0	0	0	0	0	0	0	0	0	0	0	0	0	0	0	0	0	0	0	0	0	0	0	0	0	0	0	0	0	0	0	0	0	0	0	4	0	0	0	0	0	0	0	0	0	0	0	0
Alphaproteobacteria_bacterium_MarineAlpha9_Bin1	1	0	0	0	0	0	0	0	0	0	0	0	0	0	0	0	0	0	43	0	0	0	0	0	0	24	6	0	0	0	0	0	0	0	0	0	0	0	0	0	0	0	0	0	0	0	0	0	0
Alphaproteobacteria_bacterium_MarineAlpha9_Bin2	1	0	0	0	0	0	0	0	0	0	0	0	0	0	0	0	0	0	0	0	0	0	0	0	0	0	0	0	0	0	0	0	3	0	0	0	0	0	0	0	0	0	0	0	0	0	0	0	0
Alphaproteobacteria_bacterium_MarineAlpha9_Bin3	1	0	0	0	0	0	0	0	0	0	0	0	0	0	0	0	0	0	0	0	0	0	3	0	0	0	0	0	0	0	0	0	5	0	0	0	0	0	0	0	0	0	0	0	0	0	0	0	0
Alphaproteobacteria_bacterium_MarineAlpha9_Bin4	1	0	0	0	0	0	0	0	0	5	0	0	0	0	0	0	0	0	0	0	0	0	0	0	0	4	0	0	0	0	0	0	0	0	0	0	0	0	0	0	5	0	0	0	0	0	0	0	0
Alphaproteobacteria_bacterium_RIFCSPHIGHO2_02_FULL_40_34	1	0	0	0	0	0	0	0	0	0	0	0	0	0	0	0	0	0	0	0	0	0	0	0	0	0	0	0	0	0	0	0	0	0	0	0	3	0	0	0	0	0	0	0	0	0	0	0	0
Alphaproteobacteria_bacterium_RIFCSPHIGHO2_02_FULL_46_13	1	0	0	0	0	0	0	0	0	0	0	0	0	0	0	0	0	0	0	0	0	0	0	0	0	0	0	0	0	0	0	0	0	0	0	0	4	0	0	0	0	0	0	0	0	0	0	0	0
Alphaproteobacteria_bacterium_RIFCSPHIGHO2_12_FULL_42_100	1	0	0	0	0	0	0	0	0	0	0	0	0	0	0	0	0	0	0	0	0	0	0	0	0	0	0	0	0	0	0	0	0	0	0	0	0	0	0	0	0	0	0	0	0	0	0	0	0
Alphaproteobacteria_bacterium_RIFCSPHIGHO2_12_FULL_63_12	1	0	0	0	0	0	0	0	0	0	0	0	0	0	0	0	0	0	0	0	0	0	0	0	0	0	0	0	0	0	0	0	0	0	0	0	0	0	0	0	0	0	13	0	0	0	0	0	0
Alphaproteobacteria_bacterium_RIFOXYD12_FULL_60_8	1	0	0	0	0	0	0	0	0	0	0	0	0	0	0	0	0	23	0	0	0	0	0	0	0	0	0	0	0	0	0	0	0	0	0	0	0	4	0	0	0	0	0	0	0	0	0	0	0
Alphaproteobacteria_bacterium_TMED109	1	0	0	0	0	0	0	0	0	0	0	0	0	0	0	0	0	0	0	0	0	4	0	0	0	0	0	0	0	0	0	0	3	0	0	0	4	0	0	0	0	0	0	0	0	0	0	0	0
Alphaproteobacteria_bacterium_TMED194	1	0	0	0	18	0	5	0	0	0	3	0	0	0	0	0	0	16	15	0	0	2	0	0	0	0	0	0	0	0	0	0	0	0	0	0	0	0	0	0	0	0	0	0	0	0	0	0	0
Alphaproteobacteria_bacterium_TMED62	1	0	0	0	0	0	0	0	0	0	0	0	0	0	0	0	0	0	0	0	0	0	0	0	0	0	0	0	0	0	0	0	0	0	0	0	0	0	4	0	0	0	0	0	0	0	0	0	0
Alphaproteobacteria_bacterium_TMED87	1	0	0	0	0	0	0	0	0	0	0	0	0	0	0	0	0	0	0	0	0	0	0	0	0	0	0	0	0	0	0	0	6	0	0	0	5	0	0	0	0	0	0	0	0	0	0	0	0
Alphaproteobacteria_bacterium_TMED89	1	0	0	0	0	0	0	0	4	0	0	0	0	0	0	0	0	0	0	0	0	0	0	0	0	0	0	0	0	0	0	0	0	0	0	0	0	0	0	0	0	0	0	0	0	0	0	0	0
Alteracholeplasma_palmae	1	0	0	0	4	0	0	0	0	4	0	6	0	0	0	17	0	0	0	0	3	163	0	0	388	3	0	20	200	12	0	9	241	0	6	3	186	15	6	0	23	0	0	0	0	0	2	0	0
Alteribacillus_bidgolensis	1	0	0	0	0	0	0	0	0	0	0	0	0	0	0	0	0	0	0	0	0	0	3	0	0	0	0	0	0	0	0	0	0	0	0	0	0	0	0	0	0	0	0	0	0	0	0	0	0
Alteribacillus_iranensis	1	0	0	0	0	0	0	0	0	0	0	0	0	0	0	0	0	0	0	0	0	6	0	0	0	0	0	0	0	0	0	0	0	0	0	0	0	0	0	0	0	0	0	0	0	0	0	0	0
Alteribacillus_persepolensis	1	0	0	0	0	0	0	0	0	0	0	0	0	0	0	0	0	0	0	0	0	0	0	0	0	0	0	0	0	0	0	0	0	0	0	0	0	0	0	0	3	0	0	0	0	0	0	0	0
Alteribacter_aurantiacus	1	0	0	0	0	0	0	0	0	0	0	0	0	0	0	0	0	0	0	0	0	0	0	0	0	0	0	0	0	0	0	0	0	0	0	0	0	0	0	0	3	0	0	0	0	0	0	0	0
Alteribacter_populi	1	0	0	0	2	0	0	0	0	1	0	0	0	0	0	0	0	0	0	0	0	0	0	0	0	0	0	0	0	0	0	6	0	0	0	0	0	0	0	0	0	0	0	0	0	0	0	0	0
Alterileibacterium_massiliense	1	0	0	0	35	0	0	0	0	8	0	0	0	0	3	0	73	17	0	0	0	11	0	3	5	8	0	3	0	3	0	39	0	0	0	0	3	0	0	0	25	0	0	18	0	10	0	0	0
Alteriqipengyuania_lutimaris	1	0	0	0	0	0	0	0	43	0	0	0	0	0	0	0	0	0	0	0	0	0	0	0	0	0	0	0	0	0	75	0	0	0	0	0	0	0	0	0	0	0	0	0	0	0	0	0	0
Alternaria_alternata	1	0	0	0	0	0	0	0	0	0	0	0	3	0	0	0	0	0	0	0	0	0	0	0	0	0	0	0	0	0	0	0	0	0	0	0	0	0	0	0	0	0	0	0	0	0	0	0	0
Alternaria_gaisen	1	0	0	0	0	0	0	0	4	0	0	0	0	0	0	0	0	0	0	0	0	0	0	0	0	0	0	0	0	0	0	0	0	0	0	0	0	0	0	0	0	0	0	0	0	0	0	0	0
Alteromonadaceae_bacterium	1	0	0	0	0	0	0	0	0	0	0	0	0	0	0	0	0	0	46	0	0	0	0	0	0	0	0	0	0	0	0	0	0	0	0	0	0	0	0	0	0	0	0	0	0	0	0	0	0
Alteromonadaceae_bacterium_2052S.S.stab0a.01	1	0	0	0	0	0	0	0	0	0	0	0	0	0	0	0	0	0	3	0	0	0	0	0	6	0	0	22	0	0	0	0	0	0	0	0	0	0	0	0	0	0	0	0	0	0	0	0	0
Alteromonadaceae_bacterium_TMED7	1	0	0	0	0	0	0	0	0	0	10	0	0	0	0	0	4	0	0	0	0	0	0	0	0	0	0	0	0	0	0	0	0	0	0	0	0	0	0	0	0	0	0	0	0	0	0	0	0
Alteromonadales_bacterium_BS08	1	0	0	0	0	0	0	0	0	0	0	0	0	0	0	0	0	0	0	0	0	0	0	0	0	0	0	10	5	0	0	0	6	0	0	0	0	0	0	0	0	0	0	0	0	0	0	0	0
Alteromonadales_bacterium_TW_7	1	0	0	0	0	0	0	0	0	0	0	0	0	0	0	0	2	0	0	0	0	0	0	0	0	14	0	9	0	0	0	0	0	0	0	0	0	0	0	0	0	0	0	0	0	0	0	0	0
Alteromonas_aestuariivivens	1	0	0	0	0	0	0	0	0	0	0	0	0	0	0	0	0	0	0	0	0	0	0	0	0	0	0	0	0	0	0	0	0	0	0	0	0	0	0	0	0	0	0	0	0	0	0	0	0
Alteromonas_confluentis	1	0	0	0	0	0	0	0	0	0	0	0	0	0	0	0	0	0	0	0	0	0	0	0	0	0	0	0	0	0	0	0	0	0	0	0	0	0	0	0	0	0	0	0	0	0	0	0	0
Alteromonas_flava	1	0	0	0	0	0	0	0	0	0	0	0	0	0	0	0	0	0	0	0	0	0	0	0	0	3	0	0	0	0	0	0	0	0	0	0	0	0	0	0	0	0	0	0	0	0	0	0	0
Alteromonas_gracilis	1	0	0	0	0	0	0	0	0	0	0	0	0	0	0	0	0	0	0	0	0	0	0	0	0	0	0	0	0	0	0	0	0	0	0	0	0	0	0	0	0	0	0	0	0	10	0	0	0
Alteromonas_indica	1	0	0	0	8	0	0	0	0	0	0	0	0	0	0	0	0	0	0	0	0	0	0	0	0	0	0	0	0	0	0	0	0	0	0	0	0	0	0	0	0	0	0	0	0	0	0	0	0
Alteromonas_macleodii	1	0	0	0	0	0	0	0	0	0	0	0	0	0	0	0	0	0	0	0	0	0	4	0	0	0	0	0	0	0	0	0	0	0	0	0	4	0	0	0	0	0	0	0	0	0	0	0	0
Alteromonas_mediterranea	1	0	0	5	8	0	0	0	10	0	0	0	0	0	0	0	0	0	2	8	0	0	0	0	0	11	0	0	0	0	0	10	0	0	0	0	0	0	0	5	0	0	0	0	0	0	0	0	0
Alteromonas_sp._76_1	1	0	0	0	0	0	0	0	0	0	0	0	0	0	0	0	0	0	0	0	0	0	0	0	0	0	0	0	0	0	0	0	0	0	0	0	0	0	0	0	0	0	0	0	0	0	0	0	0
Alteromonas_sp._BL110	1	0	0	0	0	0	0	0	0	0	3	0	0	0	0	0	0	0	0	0	0	0	0	0	0	0	0	0	0	0	0	0	0	0	0	0	0	0	0	0	0	0	0	0	0	0	0	0	0
Alteromonas_sp._Nap_26	1	0	0	0	86	0	9	0	0	0	0	0	0	27	0	0	0	0	0	0	0	0	0	8	0	0	0	0	3	0	0	0	0	4	0	0	0	0	0	0	0	0	0	0	0	0	0	0	0
Alteromonas_sp._RKMC_009	1	0	0	0	0	0	0	0	0	0	0	0	0	0	0	0	0	0	0	0	0	0	0	0	0	0	0	0	0	5	0	0	0	0	0	0	0	0	0	0	0	0	0	0	0	0	0	0	0
Alteromonas_sp._TMED35	1	0	0	0	0	0	0	0	0	4	0	0	0	0	0	0	0	3	0	0	0	13	0	0	8	3	0	0	0	0	0	24	0	0	0	0	0	0	0	0	0	0	0	0	0	5	0	0	0
Altibacter_lentus	1	0	0	0	0	0	0	0	0	16	0	0	0	0	0	0	0	0	0	0	0	0	0	0	0	0	0	5	0	0	0	0	0	0	3	0	0	0	0	25	0	0	0	0	0	0	0	0	0
Alysiella_crassa	1	0	0	0	104	0	0	0	0	8	9	0	0	0	0	0	3	0	225	16	4	25	5	34	10	158	0	151	5	10	22	64	3	0	0	3	7	0	18	28	14	0	0	0	0	0	0	0	0
Alysiella_filiformis	1	0	0	0	43	8	122	0	0	0	59	0	0	19	34	0	0	337	0	4	0	8	0	0	7	209	6	101	15	14	3	241	8	20	149	4	4	0	36	25	40	0	0	0	0	0	0	0	0
Amanita_muscaria	1	0	0	0	0	0	0	0	22	0	0	0	0	0	0	0	0	0	0	0	0	0	0	0	0	0	0	0	0	0	0	15	0	0	0	0	0	0	0	0	0	0	0	0	0	0	0	0	0
Amanita_thiersii	1	0	0	0	0	0	0	0	21	0	0	0	0	0	0	0	0	0	0	0	0	0	0	0	0	0	0	0	0	0	0	0	0	0	0	0	0	0	0	0	0	0	0	0	0	0	0	0	0
Amantichitinum_ursilacus	1	0	0	0	0	0	0	0	0	0	0	0	0	0	0	0	0	0	0	0	0	0	0	3	0	0	0	0	0	0	0	0	0	0	0	0	0	0	0	0	0	0	0	0	0	0	0	0	0
Ambrosia_artemisiifolia_mitovirus_1	1	0	5	0	0	0	0	0	0	0	0	0	0	0	0	0	0	0	0	0	0	0	0	0	0	0	0	0	0	0	0	0	0	0	0	0	0	0	0	0	0	0	0	0	0	0	0	0	0
Ambrosia_asymptomatic_virus_2_UKM_2007	1	0	0	0	0	0	0	0	45	0	0	0	3	0	0	16	0	0	0	0	0	0	0	0	0	0	0	0	0	0	0	0	0	0	0	0	0	0	0	0	0	0	0	0	0	0	0	0	0
Amedibacillus_dolichus	1	0	0	0	49	0	0	0	0	15	0	0	0	0	1	0	3	0	4	0	0	5	8	0	0	16	0	22	0	7	0	20	0	50	0	0	0	0	8	0	10	301	576	286	486	467	239	222	674
Aminiphilus_circumscriptus	1	0	0	0	0	0	0	0	0	0	0	0	0	0	0	0	0	0	0	0	0	0	0	0	7	4	0	0	0	38	0	3	0	3	0	0	0	0	0	0	0	0	0	0	0	0	0	0	0
Aminipila_luticellarii	1	0	0	0	3832	0	0	8	0	507	0	0	0	359	6	0	1089	6	0	39	0	48	16	2	432	58	0	8	0	13	0	6958	0	2	0	3	14	0	11	2	263	56	16	12	35	43	9	3	0
Aminobacter_aminovorans	1	0	0	0	0	0	0	0	5	0	0	0	0	0	0	0	0	0	0	0	0	0	0	0	0	0	0	0	0	0	0	0	0	0	0	0	0	0	0	0	0	0	0	0	0	0	0	0	0
Aminobacter_sp._DSM_101952	1	0	0	0	0	0	0	0	0	0	0	0	0	0	0	0	0	0	0	0	0	0	0	0	0	0	0	0	0	0	0	0	0	0	0	0	0	0	0	0	0	0	0	0	0	0	0	0	0
Aminobacter_sp._J41	1	0	0	0	0	0	0	0	0	0	0	0	0	0	0	0	3	0	0	0	0	0	0	0	0	3	0	0	0	0	0	8	0	0	0	0	0	0	0	0	0	0	0	0	0	0	0	0	0
Aminobacter_sp._MSH1	1	0	0	0	0	0	0	0	0	0	0	0	0	0	0	0	0	0	0	0	0	0	0	0	0	0	0	0	0	0	0	0	0	0	0	0	0	0	0	0	0	0	0	0	0	0	0	0	0
Aminobacterium_colombiense	1	0	0	0	0	0	0	0	0	0	0	0	0	0	0	0	0	0	0	0	0	0	0	0	4	0	0	0	0	27	0	9	0	6	0	0	0	0	0	0	0	0	0	0	0	0	0	0	0
Aminobacterium_mobile	1	0	0	0	0	0	0	0	0	0	0	0	0	0	0	0	12	11	0	0	0	0	0	0	1	6	0	0	0	18	0	8	3	0	0	3	0	0	0	0	3	0	0	0	0	12	3	0	0
Aminomonas_paucivorans	1	0	0	0	0	0	0	0	0	0	0	0	0	0	0	0	0	0	0	0	0	0	0	0	4	4	0	0	0	14	0	11	0	0	0	3	3	0	0	0	0	0	0	0	0	0	0	0	0
Ammonifex_degensii	1	0	0	0	0	0	0	0	0	0	0	0	0	0	0	0	0	0	0	0	0	0	0	0	0	0	0	0	0	0	0	4	0	0	0	0	0	0	6	0	0	0	0	0	0	0	0	0	0
Ammonifex_sp.	1	0	0	0	0	0	0	0	0	0	0	0	0	0	0	0	4	0	0	0	0	0	0	0	0	0	0	0	0	0	0	4	0	0	0	0	0	0	0	0	0	0	0	0	0	0	0	0	0
Ammonifex_thiophilus	1	0	0	0	0	0	0	0	0	0	0	0	0	0	0	0	0	0	0	0	0	0	0	0	0	0	0	0	0	0	0	0	0	0	0	0	0	0	0	0	0	0	0	0	0	0	0	0	0
Ammoniphilus_oxalaticus	1	0	0	0	0	0	0	0	0	0	0	0	0	0	0	0	0	0	0	0	0	0	0	0	0	0	0	0	0	0	0	0	5	0	0	0	0	0	0	0	12	0	0	0	0	0	0	0	0
Ammoniphilus_sp._CFH_90114	1	0	0	0	0	0	0	0	0	0	0	0	0	0	0	0	0	0	8	0	0	0	0	0	0	0	0	0	7	0	0	0	5	4	0	0	0	0	2	0	0	58	0	0	0	0	0	0	0
Amniculibacterium_aquaticum	1	0	0	0	250	6	0	0	0	17	2	0	0	153	0	0	6	0	5	0	0	6	10	5	3	14	0	0	51	0	0	43	0	0	4	0	4	0	10	2	34	0	0	0	0	0	0	0	0
Amnimonas_aquatica	1	0	0	0	0	0	0	0	0	0	0	0	0	0	0	0	0	0	0	0	0	0	0	0	0	0	0	0	0	0	0	0	0	0	0	0	0	0	0	0	0	0	0	0	0	0	0	0	0
Amphiamblys_sp._WSBS2006	1	0	0	0	0	0	0	0	71	0	3	0	0	0	0	0	0	0	0	0	0	0	0	0	0	0	0	0	0	0	0	0	0	0	0	0	0	0	0	0	0	0	0	0	0	0	0	0	0
Amphibacillus_jilinensis	1	0	0	0	0	0	0	0	0	0	0	0	0	0	0	0	0	0	0	0	0	0	9	0	0	0	0	0	0	0	0	0	0	0	0	0	0	0	0	0	0	0	151	0	0	30	6	3	0
Amphibacillus_marinus	1	0	0	0	5	0	0	0	0	0	0	0	0	0	0	0	0	0	0	0	0	3	0	0	0	0	0	0	0	0	0	28	0	0	0	0	0	0	0	0	0	0	0	0	0	0	0	0	0
Amphibacillus_sediminis	1	0	0	0	0	0	0	0	0	0	0	0	0	0	0	0	0	0	0	0	0	4	0	0	0	9	0	0	0	4	0	0	0	0	0	0	0	0	0	0	6	0	0	0	0	0	0	0	0
Amphibacillus_xylanus	1	0	0	0	0	0	0	0	0	0	0	0	0	0	0	0	0	0	0	0	0	0	0	0	0	0	0	0	0	0	0	0	0	0	0	0	0	0	0	0	4	0	0	0	0	0	0	0	0
Amphiplicatus_metriothermophilus	1	0	0	0	0	0	0	0	0	0	0	0	0	0	0	0	0	0	0	0	0	0	0	0	0	5	0	0	0	0	0	0	0	0	0	0	0	0	0	0	0	0	0	0	0	0	0	0	0
Amphritea_japonica	1	0	0	0	0	0	0	0	0	0	0	0	0	0	0	0	0	0	0	0	0	0	0	0	0	0	0	0	0	0	0	0	0	0	0	0	0	0	0	0	0	0	0	0	0	0	0	0	0
Amycolatopsis_azurea	1	0	0	0	0	0	0	0	0	0	0	0	0	0	0	0	0	0	0	0	0	0	0	0	0	0	0	0	0	0	0	0	0	0	0	0	0	0	0	0	0	0	0	0	0	0	0	0	0
Amycolatopsis_balhimycina	1	0	0	0	0	0	0	0	0	0	0	0	0	0	0	0	0	0	0	0	0	7	0	0	0	0	0	0	0	0	0	0	0	0	0	0	0	0	0	0	0	0	0	0	0	0	0	0	0
Amycolatopsis_eburnea	1	0	0	0	0	0	0	0	0	0	0	0	0	0	0	0	0	0	0	0	0	0	0	0	0	0	0	0	0	0	0	0	0	0	0	0	0	0	0	0	0	0	0	0	0	0	0	0	0
Amycolatopsis_japonica	1	0	0	0	0	0	0	0	0	0	0	0	0	0	0	0	0	7	0	0	0	0	0	0	0	0	0	0	0	0	0	0	0	0	0	0	0	0	0	0	0	0	0	0	0	0	0	0	0
Amycolatopsis_jejuensis	1	0	0	0	0	0	0	0	4	0	0	0	0	0	0	0	0	0	0	0	0	0	0	0	0	0	0	0	0	0	0	0	0	0	0	0	0	0	0	0	0	0	0	0	0	0	0	0	0
Amycolatopsis_keratiniphila	1	0	0	0	0	0	0	0	0	0	0	0	0	0	0	0	0	0	0	0	0	0	0	0	0	3	0	0	0	0	0	0	0	0	0	0	0	0	0	0	0	0	0	0	0	0	0	0	0
Amycolatopsis_marina	1	0	0	0	0	0	0	0	0	0	0	0	0	0	0	0	0	0	0	0	0	0	0	0	0	0	0	0	0	0	0	5	0	0	0	0	0	0	0	0	0	0	0	0	0	0	0	0	0
Amycolatopsis_mediterranei	1	0	0	0	0	0	0	0	0	0	0	0	0	0	0	0	0	0	0	0	0	0	0	0	0	0	0	0	0	0	0	0	0	0	0	0	0	0	0	0	0	0	0	0	0	0	0	0	0
Amycolatopsis_orientalis	1	0	0	3	0	0	0	0	0	0	0	0	0	0	0	0	1	0	0	0	0	0	0	0	0	0	0	0	0	0	0	4	0	0	0	2	2	0	0	0	0	0	0	0	0	0	0	0	0
Amycolatopsis_palatopharyngis	1	0	0	0	0	0	0	0	0	0	0	0	0	0	0	0	0	0	6	0	0	0	0	0	0	0	0	0	0	0	0	0	0	0	0	0	0	0	0	0	0	0	0	0	0	0	0	0	0
Amycolatopsis_pretoriensis	1	0	0	0	140	0	0	0	0	0	0	0	0	0	0	0	0	0	0	0	0	0	0	0	0	0	0	0	0	0	0	0	0	0	0	0	0	0	7	0	0	0	0	0	0	0	0	0	0
Amycolatopsis_sacchari	1	0	0	0	7	4	0	0	0	0	0	0	0	0	0	0	0	11	0	0	0	0	0	7	0	0	0	0	0	0	0	0	0	0	0	0	0	0	0	0	0	0	0	0	0	0	0	0	0
Amycolatopsis_sp._CB00013	1	0	0	0	0	0	0	0	0	0	0	0	0	0	0	0	3	0	0	0	0	0	0	5	0	0	0	0	0	0	0	0	0	0	0	0	0	0	0	0	0	0	0	0	0	0	0	0	0
Amycolatopsis_sp._WAC_04182	1	0	0	0	0	0	0	8	0	0	0	0	0	0	0	0	20	11	0	0	0	0	0	0	0	0	0	16	0	0	0	11	0	0	0	0	0	0	0	0	31	0	0	0	0	0	0	0	0
Amycolatopsis_sp._WAC_04197	1	0	0	0	0	0	0	0	0	0	0	0	0	0	0	0	0	5	0	0	0	0	0	0	0	0	0	0	0	0	0	4	0	0	0	0	0	0	0	0	0	0	0	0	0	0	0	0	0
Amycolatopsis_vancoresmycina	1	0	0	0	0	0	0	17	0	0	0	0	12	0	0	0	0	0	0	0	0	0	0	0	0	0	0	0	0	0	0	0	0	0	0	0	0	0	0	0	0	0	0	0	0	0	0	0	0
Amycolatopsis_vastitatis	1	0	0	0	0	0	0	0	0	0	0	0	0	0	0	0	0	0	0	0	0	0	0	0	0	0	0	0	0	0	0	0	0	0	0	0	0	0	0	0	0	0	0	0	0	0	0	0	0
Amylibacter_kogurei	1	0	0	0	0	0	0	0	0	0	0	0	0	0	0	0	0	0	0	0	0	0	0	0	17	0	0	0	0	0	0	9	0	0	0	0	0	0	0	0	0	0	0	0	0	0	0	0	0
Amylolactobacillus_amylophilus	1	0	0	0	0	0	0	0	0	0	0	0	0	0	0	0	0	0	0	0	0	0	0	0	0	0	0	0	0	0	0	0	0	0	0	0	0	0	0	0	0	3	756	4	113	11	33	0	19
Amylolactobacillus_amylotrophicus	1	0	0	0	0	0	0	0	0	0	0	0	0	0	0	0	0	0	12	0	0	0	0	0	0	0	0	0	0	0	0	0	0	0	0	0	0	0	0	0	0	0	0	0	0	0	0	0	0
Anabaena_cylindrica	1	0	0	0	0	0	0	0	0	0	0	0	0	0	0	0	25	0	0	4	0	0	0	0	0	4	0	0	0	0	0	17	0	0	0	0	0	0	0	0	48	0	0	0	0	0	0	0	0
Anabaena_sp._AL09	1	0	0	0	0	0	0	0	0	0	0	0	0	0	0	2	6	0	19	0	0	0	0	0	0	0	0	0	0	0	0	0	0	0	0	0	0	0	0	0	16	0	0	0	0	0	0	0	641
Anabaena_sp._CA__ATCC_33047	1	0	0	0	0	0	0	0	3	0	0	0	0	0	0	0	0	0	0	0	0	0	0	0	0	0	0	0	0	0	0	0	0	0	0	0	0	0	0	0	0	0	0	0	0	0	0	0	0
Anabaena_sp._CRKS33	1	0	0	0	2	0	0	0	0	0	0	0	0	0	0	0	0	0	0	0	0	0	3	0	0	5	0	0	0	5	0	0	0	0	0	0	4	0	0	0	0	0	0	0	0	0	0	0	0
Anabaena_sp._MDT14b	1	0	0	0	0	0	0	0	0	0	0	0	0	0	0	0	4	0	0	0	0	0	0	0	12	0	0	0	0	0	0	0	0	0	0	0	0	0	0	0	0	0	0	0	0	0	0	0	0
Anabaena_sp._PCC_7108	1	0	0	0	0	0	0	0	0	0	0	0	0	0	0	0	0	0	0	0	0	0	0	0	0	0	0	0	0	0	0	0	0	0	0	0	0	0	0	0	0	0	0	0	0	0	0	0	0
Anabaena_sp._WA113	1	0	0	0	0	0	0	0	0	15	0	0	0	0	0	0	0	0	0	0	0	0	0	0	0	0	0	4	0	0	0	0	0	0	5	0	0	0	0	12	0	0	0	0	0	0	0	0	0
Anaeroarcus_burkinensis	1	0	0	0	0	0	0	0	0	0	0	0	0	0	0	0	0	0	0	0	0	0	0	0	0	0	0	0	0	0	0	0	0	0	0	0	0	0	0	0	0	58	0	10	0	0	0	0	0
Anaerobacillus_alkalidiazotrophicus	1	0	0	0	0	0	0	0	0	0	0	0	0	0	0	0	0	0	0	0	0	0	0	0	0	0	0	0	0	0	0	0	0	0	0	0	0	0	0	0	0	0	11	0	62	4	0	6	17
Anaerobacillus_alkalilacustris	1	0	0	0	0	0	0	0	0	0	0	0	0	0	0	0	0	0	0	0	0	3	0	0	0	0	0	0	0	0	0	5	6	0	0	0	0	0	0	0	0	0	5	0	0	0	29	0	0
Anaerobacillus_alkaliphilus	1	0	0	0	0	0	0	0	0	0	0	0	0	0	0	0	0	0	0	0	0	0	0	0	0	0	0	0	0	0	0	0	0	0	0	0	0	0	0	0	0	0	0	0	0	0	0	3	0
Anaerobacillus_arseniciselenatis	1	0	0	0	0	0	0	0	0	0	0	0	0	0	0	0	0	0	0	0	0	3	0	0	0	0	0	0	0	0	0	0	0	0	0	3	0	0	0	0	4	0	0	0	0	0	0	0	0
Anaerobacillus_isosaccharinicus	1	0	0	0	0	0	0	0	0	0	0	0	0	2	0	0	0	2	0	0	0	0	0	0	0	0	0	0	0	0	0	0	0	0	0	0	0	0	0	0	0	0	0	0	0	0	0	0	0
Anaerobacterium_chartisolvens	1	0	0	0	4	2	0	0	0	2	0	0	0	0	0	0	3	0	0	3	0	15	0	0	3	13	0	3	0	3	0	25	0	0	0	3	18	0	0	0	7	0	68	9	71	29	66	3	32
Anaerobiospirillum_succiniciproducens	1	0	0	0	0	0	0	0	0	0	0	0	0	0	0	0	0	0	0	0	0	0	0	0	0	0	0	0	0	0	0	0	0	0	0	0	0	0	0	0	0	61	0	0	0	0	0	0	6
Anaerobiospirillum_thomasii	1	0	0	0	0	0	0	0	0	0	0	0	0	0	0	0	0	0	0	0	0	0	0	0	3	11	0	0	0	0	0	0	0	0	0	0	0	0	0	0	0	0	0	0	0	0	0	0	0
Anaerobium_acetethylicum	1	0	0	0	25	0	0	0	0	7	0	0	10	0	0	0	24	19	0	0	0	22	14	0	40	5	0	22	7	9	0	51	0	3	2	0	0	4	0	0	16	0	10	23	19	268	6	43	106
Anaerobranca_californiensis	1	0	0	0	0	4	0	0	0	0	30	0	0	11	0	0	7	15	6	0	0	0	29	0	17	0	0	0	0	13	0	32	0	0	0	0	4	0	0	4	22	0	0	0	0	0	0	0	0
Anaerobranca_gottschalkii	1	0	0	0	22	0	0	0	0	6	0	0	0	0	3	0	44	14	3	0	0	6	0	11	3	0	0	7	0	0	0	25	0	11	0	21	7	0	0	0	67	0	0	0	0	0	0	0	0
Anaerobutyricum_hallii	1	0	0	0	110	0	0	0	0	16	0	0	0	19	5	0	61	8	53	0	0	30	28	3	25	19	4	0	0	7	0	72	0	12	0	5	3	0	0	0	28	280	1599	1922	1469	1778	439	741	1157
Anaerococcus_hydrogenalis	1	0	0	0	54	0	0	0	0	5	0	0	0	13	0	0	8	62	8	0	0	5	48	0	58	11	0	13	6	318	0	42	6	13	16	8	11	0	0	0	33	15	0	13	0	2	0	0	0
Anaerococcus_jeddahensis	1	0	0	0	8	0	0	0	0	0	0	0	0	0	0	0	0	0	8	0	0	0	0	0	0	4	60	0	23	0	0	22	0	0	0	0	0	0	0	0	7	0	0	0	7	0	0	0	0
Anaerococcus_lactolyticus	1	0	0	0	29	6	6	3	0	31	7	0	0	5	3	0	15	4	8	4	0	59	21	0	21	29	7	6	0	25	3	106	6	13	5	8	23	3	12	4	27	0	0	0	0	0	0	0	0
Anaerococcus_marasmi	1	0	0	0	0	0	0	0	0	0	3	0	0	0	0	0	0	0	5	0	0	30	0	0	0	0	0	0	0	0	0	14	0	0	0	0	0	0	0	0	0	0	0	0	0	0	0	0	0
Anaerococcus_mediterraneensis	1	0	0	0	0	0	0	0	0	5	0	0	0	3	0	0	0	0	0	0	0	4	0	0	0	0	0	13	0	0	0	31	0	0	3	0	1	0	10	0	0	0	0	0	0	0	0	0	0
Anaerococcus_nagyae	1	0	0	0	0	0	0	0	0	0	0	0	0	0	0	0	0	0	0	0	0	5	0	0	2	1	0	0	0	0	0	13	0	0	0	0	0	0	13	0	0	0	0	0	0	0	6	0	0
Anaerococcus_obesiensis	1	0	0	0	10	0	0	4	0	0	0	0	0	4	0	0	3	0	4	0	0	12	3	0	5	13	0	6	0	0	0	22	0	0	2	0	2	0	0	0	0	0	14	54	131	0	170	0	0
Anaerococcus_octavius	1	0	0	0	18	7	0	0	0	14	0	0	0	1	0	0	21	0	0	0	0	22	32	0	27	21	0	13	0	12	0	24	5	0	0	14	0	0	10	0	24	0	0	0	0	0	0	0	0
Anaerococcus_prevotii	1	0	0	0	33	0	0	0	0	0	0	0	0	0	0	0	7	2	0	0	0	19	8	0	9	9	8	13	9	11	0	50	17	3	0	46	11	0	13	0	7	0	94	12	16	14	0	32	0
Anaerococcus_provencensis	1	0	0	0	0	0	0	0	0	0	0	0	0	0	0	0	0	0	0	0	0	0	0	0	0	0	0	0	0	0	0	0	0	0	0	0	0	0	0	0	0	0	0	0	0	0	0	0	0
Anaerococcus_rubeinfantis	1	0	0	0	22	0	7	0	0	13	0	0	4	6	0	0	20	5	47	0	0	0	0	6	0	9	0	6	0	0	0	3	0	5	0	0	0	0	0	0	12	0	0	0	0	0	0	0	0
Anaerococcus_senegalensis	1	0	0	0	15	0	0	0	0	7	0	0	0	0	0	0	9	22	0	0	0	6	14	0	24	8	0	14	0	3	0	29	0	0	0	5	0	0	0	0	29	0	0	0	0	0	0	0	0
Anaerococcus_sp._HMSC065G05	1	0	0	0	0	0	0	0	0	0	0	0	0	0	0	0	0	0	0	0	0	0	0	0	0	0	0	4	0	0	0	6	0	0	0	0	0	0	0	0	0	0	0	0	0	300	0	0	0
Anaerococcus_sp._HMSC068A02	1	0	0	0	0	0	0	0	0	0	0	0	0	0	0	0	0	0	0	0	0	0	0	0	0	0	0	0	0	0	0	0	0	0	0	0	3	0	0	0	0	0	0	0	0	0	0	0	0
Anaerococcus_sp._HMSC075B03	1	0	0	0	12	0	0	0	0	0	17	0	0	0	0	0	5	0	3	0	0	30	0	0	0	3	0	0	6	0	0	13	7	2	0	3	5	0	0	0	4	0	0	0	0	0	0	0	0
Anaerococcus_sp._Marseille_P3625	1	0	0	0	8	0	0	0	0	9	0	0	0	0	0	0	4	4	0	0	0	13	9	3	21	5	0	0	0	4	0	4	0	0	0	7	0	0	0	0	6	0	0	0	0	0	0	0	0
Anaerococcus_sp._Marseille_P3915	1	0	0	0	10	0	0	0	0	0	0	0	0	0	0	0	5	0	0	0	0	0	14	0	3	3	0	4	0	2	0	7	7	0	0	0	0	0	0	0	0	0	0	0	4	0	0	0	0
Anaerococcus_tetradius	1	0	0	0	25	0	0	0	0	0	0	0	8	0	0	0	12	6	4	0	0	51	20	7	34	18	5	18	6	12	0	34	0	0	0	0	14	0	14	0	33	0	4	0	0	0	0	0	0
Anaerococcus_urinomassiliensis	1	0	0	0	28	0	0	0	0	0	0	0	0	0	0	0	0	0	0	0	0	6	0	0	9	20	2	0	0	7	0	12	0	0	0	2	8	0	0	0	37	0	0	0	0	0	0	0	0
Anaerococcus_vaginalis	1	0	0	4	26	0	0	0	0	4	0	0	0	0	0	0	3	56	22	7	0	11	10	0	6	10	0	0	13	0	0	74	9	0	5	15	20	3	11	0	39	0	0	0	13	0	0	0	0
Anaerococcus_vaginimassiliensis	1	0	0	0	0	0	0	0	0	0	0	0	0	0	0	0	0	0	0	0	0	0	3	0	0	0	0	3	0	0	0	24	0	3	0	0	0	0	0	0	3	0	0	0	0	0	0	0	0
Anaerocolumna_aminovalerica	1	0	0	0	34	0	0	0	0	18	0	0	0	0	0	0	4	0	0	0	0	46	27	0	19	16	0	10	0	18	0	41	5	0	9	0	0	4	0	0	9	0	20	76	9	61	0	279	58
Anaerocolumna_jejuensis	1	0	0	0	14	0	0	0	0	5	4	2	2	0	0	0	10	19	7	0	0	31	14	0	30	35	0	2	16	18	0	100	5	5	22	0	16	5	13	0	5	0	0	33	28	19	11	126	9
Anaerocolumna_xylanovorans	1	0	5	0	40	0	0	0	0	16	0	0	0	0	0	0	6	11	5	0	0	17	0	0	5	11	0	0	0	6	0	42	0	9	0	7	0	0	5	0	5	0	0	127	13	133	6	27	65
Anaerofilum_sp._An201	1	0	0	0	7	0	0	0	0	6	0	0	0	0	0	0	4	0	3	0	0	6	6	0	5	12	0	0	4	4	0	11	0	0	3	0	4	2	0	0	0	8	110	29	500	97	19	6	78
Anaerofustis_stercorihominis	1	0	2	0	10	3	0	0	0	0	0	0	0	0	0	0	4	0	0	0	0	8	9	0	14	12	0	0	0	13	0	38	0	0	0	4	0	0	0	11	2	0	17	18	82	14	96	15	15
Anaeroglobus_geminatus	1	0	0	0	452	3	6	0	0	0	0	0	2	7	5	0	287	141	76	0	0	90	11264	0	78	23	32	178	14	2241	0	228	3	122	0	1375	15	0	19	5	384	210	0	0	0	5	0	0	0
Anaerohalosphaera_lusitana	1	0	0	0	0	0	0	0	0	0	0	0	0	0	0	0	0	0	0	0	0	0	0	0	0	0	0	0	0	0	0	5	0	0	0	0	0	0	0	0	0	0	0	0	0	0	0	0	0
Anaerolactibacter_massiliensis	1	0	0	0	167	12	0	0	0	30	0	0	0	1	14	0	29	54	11	0	0	51	14	2	16	52	0	38	8	31	0	105	25	6	8	18	27	3	7	0	33	4	4	61	62	136	9	39	43
Anaerolinea_sp._4484_236	1	0	0	0	0	0	0	0	0	0	0	0	0	0	0	0	0	0	0	0	0	0	0	0	0	0	0	0	0	0	0	12	0	0	0	0	0	0	0	0	0	0	0	0	0	0	0	0	0
Anaerolinea_thermolimosa	1	0	0	0	0	0	0	0	0	0	0	0	0	0	0	0	0	0	0	0	0	0	0	0	0	0	0	0	0	8	0	0	0	0	0	0	0	0	0	0	0	0	0	0	5	0	0	0	0
Anaerolinea_thermophila	1	0	0	0	0	0	0	0	0	0	0	0	0	0	0	0	0	0	0	0	0	0	0	0	0	0	0	0	0	0	0	0	0	0	0	0	0	0	0	0	0	0	0	0	0	0	0	0	0
Anaerolineaceae_bacterium	1	0	0	0	0	0	0	0	17	0	0	0	0	0	0	0	3	0	0	0	0	0	5	0	5	11	0	16	0	3	0	12	0	3	0	0	6	0	0	0	0	0	2	2	32	2	5	0	9
Anaerolineaceae_bacterium_4572_5.2	1	0	0	0	0	0	0	0	0	0	0	0	0	0	0	0	0	0	0	0	0	0	0	0	0	0	0	0	0	0	0	0	0	0	0	0	0	0	0	0	0	0	0	0	0	0	0	0	0
Anaerolineaceae_bacterium_4572_78	1	0	0	0	0	0	0	0	0	0	0	0	0	0	0	0	0	0	0	0	0	0	0	0	5	4	0	0	0	1	0	18	0	4	3	0	3	0	0	0	0	0	0	0	0	0	0	0	0
Anaerolineaceae_bacterium_46_22	1	0	0	0	0	0	0	0	0	0	0	0	0	0	0	0	0	0	0	0	0	0	0	0	0	0	0	0	0	0	0	0	0	0	0	0	0	0	0	0	0	0	0	0	0	0	0	0	0
Anaerolineaceae_bacterium_oral_taxon_439	1	0	0	0	3	0	0	0	0	15	0	0	7	0	0	0	0	3	0	0	0	4	0	0	8	26	0	0	0	18	0	42	0	0	0	6	7	4	0	0	26	0	3	0	0	0	0	29	4
Anaerolineae_bacterium	1	0	0	0	3	0	0	0	11	0	0	0	0	0	0	0	0	0	0	0	0	5	0	0	0	8	0	0	0	3	0	0	0	0	0	0	0	0	0	0	0	0	0	0	0	0	0	0	0
Anaerolineae_bacterium_49_20	1	0	0	0	0	0	0	0	0	0	0	0	0	0	0	0	0	0	0	0	0	0	0	0	0	0	0	0	0	0	0	0	0	0	0	0	0	0	0	0	0	0	0	0	3	0	0	0	0
Anaerolineae_bacterium_CG_4_9_14_3_um_filter_57_17	1	0	0	0	0	0	0	0	6	0	0	0	0	0	0	0	0	0	0	0	0	0	0	0	0	0	0	0	0	0	0	0	0	0	0	0	0	0	0	0	0	0	0	0	0	0	0	0	0
Anaerolineae_bacterium_CG1_02_58_13	1	0	0	0	0	0	0	0	0	0	0	0	0	0	0	0	0	0	0	0	0	0	0	0	0	0	0	0	0	0	0	0	0	0	0	0	0	0	0	0	0	0	0	0	0	0	0	0	0
Anaerolineae_bacterium_CG2_30_57_67	1	0	0	0	0	4	0	0	0	0	0	0	0	0	0	0	0	0	0	0	0	0	0	0	0	0	0	0	0	0	0	0	0	0	0	0	0	0	0	0	0	0	0	0	0	0	0	0	0
Anaerolineae_bacterium_CG2_30_64_16	1	0	0	0	19	0	0	0	0	0	0	0	0	0	0	0	0	0	0	0	0	7	0	0	7	0	0	4	0	0	0	17	0	0	0	0	0	0	0	3	0	0	0	0	0	0	0	0	0
Anaerolineae_bacterium_SG8_19	1	0	0	0	0	0	0	0	0	0	0	0	0	0	0	0	0	0	0	0	0	0	0	0	0	0	0	0	0	0	0	0	0	0	0	0	0	0	0	0	0	0	0	0	0	0	0	0	0
Anaerolineae_bacterium_SM23_84	1	0	0	0	0	0	0	0	0	0	0	0	0	0	0	0	0	0	0	0	0	0	16	0	0	0	0	0	0	0	0	0	0	0	0	0	0	0	0	0	0	0	0	0	0	0	0	0	0
Anaerolineae_bacterium_UTCFX1	1	0	0	0	0	0	0	0	0	0	0	0	0	3	0	0	0	0	0	0	0	0	0	0	0	0	0	0	0	0	0	5	0	0	0	0	0	0	0	0	0	0	0	0	0	0	0	0	0
Anaerolineales_bacterium	1	0	0	0	0	0	0	0	0	0	0	0	0	0	0	0	0	0	0	0	0	0	0	0	0	0	0	0	0	0	0	0	0	0	0	0	0	0	0	0	0	0	0	0	0	0	0	0	0
Anaeromassilibacillus_senegalensis	1	0	0	0	0	0	0	0	0	0	0	0	0	0	0	0	5	0	0	0	0	0	0	0	0	0	0	0	0	28	0	0	0	0	0	0	0	4	0	0	0	18	4	29	26	162	16	25	91
Anaeromassilibacillus_sp._An172	1	0	0	0	29	0	0	0	0	5	77	0	0	0	0	0	7	7	98	0	0	5	18	0	19	4	0	0	8	16	0	42	15	0	14	0	9	3	7	0	22	37	6	8	165	355	37	3	307
Anaeromassilibacillus_sp._An200	1	0	0	0	0	0	0	0	0	0	0	0	0	0	0	0	0	0	0	0	0	0	4	0	0	12	0	0	5	0	0	14	0	0	5	0	4	6	0	0	0	23	0	65	133	328	56	75	46
Anaeromassilibacillus_sp._An250	1	0	0	0	17	0	0	0	0	0	0	0	0	0	0	0	0	0	0	0	0	20	7	0	0	15	0	15	0	6	6	16	0	4	5	5	16	0	4	0	4	14	4	44	22	53	42	60	29
Anaeromassilibacillus_sp._Marseille_P3371	1	0	0	0	9	0	0	0	0	5	0	0	0	0	0	0	15	6	0	0	0	5	0	0	0	8	0	0	0	5	0	65	1	0	0	0	4	0	8	0	26	2	0	18	78	346	17	7	65
Anaeromassilibacillus_sp._Marseille_P4683	1	0	0	0	4	0	0	0	0	8	0	0	0	0	0	0	0	9	3	0	0	7	0	0	9	22	0	0	0	2	0	29	0	0	0	3	0	0	0	0	7	5	0	18	145	85	23	18	18
Anaeromicrobium_sediminis	1	0	0	0	49	0	0	0	0	8	0	0	0	0	0	0	10	16	0	0	0	3	6	4	4	3	0	0	0	0	0	7	6	22	0	4	4	0	6	0	13	0	0	3	3	0	0	0	0
Anaeromusa_acidaminophila	1	0	0	0	0	0	0	0	0	0	0	0	0	0	0	0	33	0	0	0	0	0	70	0	9	0	0	3	0	4	0	22	4	0	0	0	0	0	0	0	14	1827	320	0	75	0	0	0	0
Anaeromyces_robustus	1	0	0	0	21	0	0	0	141	3	0	0	0	0	0	0	8	0	0	0	0	9	4	0	24	8	0	9	8	20	3	39	6	0	5	2	0	0	4	0	39	0	0	0	0	0	0	0	0
Anaeromyxobacter_sp._Fw109_5	1	0	0	0	0	0	0	0	3	0	0	0	0	0	0	0	0	0	0	0	0	0	0	0	0	0	0	0	0	0	0	0	0	0	0	0	0	0	0	0	0	0	0	0	0	0	0	0	0
Anaeromyxobacter_sp._RBG_16_69_14	1	0	0	0	0	0	0	0	0	0	0	0	0	0	0	0	0	0	0	0	0	0	0	0	0	0	0	0	0	0	0	0	0	0	0	0	4	0	0	0	0	0	0	0	0	0	0	0	0
Anaerophaga_thermohalophila	1	0	0	0	11	0	0	0	6	2	9	0	0	4	0	0	29	0	0	0	0	0	6	0	8	15	0	0	0	19	0	4	0	0	0	6	3	0	0	0	0	0	0	0	0	0	0	0	4
Anaerophilus_nitritogenes	1	0	0	0	0	3	0	0	0	0	0	0	0	29	0	0	0	10	0	7	0	6	0	0	3	22	0	6	3	4	0	6	0	3	2	0	0	0	0	0	0	0	40	15	4	5	0	0	4
Anaeroplasma_bactoclasticum	1	0	0	0	22	0	0	0	0	0	0	0	0	0	0	0	11	9	0	0	0	30	14	0	44	22	0	3	13	54	0	9	4	4	0	7	12	3	8	5	22	0	2	0	0	8	7	0	0
Anaerorhabdus_furcosa	1	3	0	0	9	0	0	0	0	0	0	0	0	0	0	0	0	30	0	0	0	6	4	0	9	11	0	4	6	19	0	21	0	0	0	0	0	0	0	0	11	0	0	7	0	0	0	0	0
Anaerosacchariphilus_polymeriproducens	1	0	0	0	50	10	0	3	0	33	0	0	0	3	0	0	3	20	0	0	0	33	9	0	30	30	0	3	4	22	0	88	0	13	3	11	22	3	12	0	26	59	444	66	80	19	14	13	129
Anaerosalibacter_massiliensis	1	0	0	0	8	0	3	0	0	0	0	0	0	0	0	0	18	3	17	0	0	16	10	6	12	33	0	11	0	0	0	17	5	0	3	0	5	0	4	0	0	0	0	4	0	0	0	0	0
Anaerosalibacter_sp._Marseille_P3206	1	0	0	0	10	3	0	0	0	0	0	0	0	0	0	0	0	0	0	4	0	18	0	0	4	10	0	0	0	5	0	12	0	0	0	0	0	0	0	0	0	0	0	0	0	0	0	0	0
Anaerosphaera_aminiphila	1	0	0	0	7	5	0	0	0	14	0	0	0	0	0	0	18	5	0	0	0	31	4	0	37	42	3	11	7	14	0	75	6	0	6	4	8	0	0	0	27	0	0	0	0	0	0	0	0
Anaerosphaera_multitolerans	1	0	0	0	14	0	0	0	0	4	0	0	3	0	0	0	10	5	0	0	0	13	9	0	26	14	0	0	0	338	0	14	5	0	0	0	11	0	4	0	20	0	0	0	10	0	0	0	0
Anaerosphaera_sp._HMSC064C01	1	0	0	0	0	0	0	0	0	0	0	0	0	0	0	0	0	0	0	0	0	0	0	0	0	0	5	0	0	0	0	0	0	0	0	0	0	0	0	0	0	0	0	0	0	0	0	0	0
Anaerosporobacter_mobilis	1	0	0	0	35	0	0	0	0	8	0	0	0	8	4	0	0	10	7	5	0	8	0	0	8	14	0	4	3	12	0	27	7	0	0	0	6	3	5	0	4	3	60	7	392	57	23	6	292
Anaerosporomusa_subterranea	1	0	0	0	0	0	0	0	0	0	0	0	0	0	0	0	0	0	0	0	0	0	3	0	0	0	0	0	0	0	0	8	0	0	0	0	0	0	0	0	0	50	0	0	0	6	0	0	0
Anaerostipes_caccae	1	0	0	0	8	0	0	0	0	0	0	0	0	0	0	0	7	0	0	0	0	0	0	0	5	7	0	0	0	0	0	0	0	0	0	0	6	0	0	0	7	97	40	104	187	58	40	75	169
Anaerostipes_hadrus	1	0	0	0	47	3	11	0	0	10	0	0	0	5	6	0	53	79	115	0	0	5	0	3	11	17	0	14	0	0	0	121	8	0	0	0	3	0	26	10	15	106	1025	869	1211	979	472	678	750
Anaerostipes_hominis	1	0	0	0	12	5	0	0	0	0	0	0	0	0	0	0	0	0	0	0	0	5	4	0	3	9	0	0	0	11	0	11	0	0	0	0	0	0	0	0	0	12	38	9	29	36	21	21	23
Anaerostipes_sp._494a	1	0	0	0	0	8	0	0	0	6	0	0	0	0	0	0	0	2	0	0	0	0	0	0	2	8	0	0	5	3	0	4	0	0	0	15	0	4	0	0	4	0	5	72	49	5	0	11	53
Anaerostipes_sp._992a	1	0	0	0	24	0	0	0	0	7	0	0	0	0	0	0	4	0	24	2	0	39	4	0	0	7	0	3	0	14	0	80	3	13	10	0	6	6	11	0	9	0	0	27	32	20	21	58	168
Anaerostipes_sp._AF04_45	1	0	0	0	7	0	0	0	0	0	0	0	0	0	0	0	0	0	0	0	0	0	9	3	0	0	0	0	0	0	0	13	0	4	0	0	0	0	0	0	11	4	32	5	0	0	0	57	4
Anaerostipes_sp._CAG_276	1	0	0	0	0	0	0	0	0	0	0	0	0	0	0	0	0	3	0	0	0	0	0	0	0	0	0	0	0	0	0	0	0	0	0	0	0	0	0	0	0	0	0	0	6	4	0	0	0
Anaerotignum_faecicola	1	0	0	0	23	0	0	0	0	34	0	0	0	0	0	0	7	6	0	3	0	0	4	0	8	4	0	0	0	0	0	27	0	0	0	0	0	0	0	0	0	174	1232	12324	5889	12062	545	205	4282
Anaerotignum_lactatifermentans	1	0	0	0	56	0	0	0	0	8	6	0	4	0	0	0	8	0	0	0	0	22	34	0	32	36	0	7	0	19	0	63	0	0	0	16	5	0	7	3	68	3	100	69	83	115	9690	71	30
Anaerotignum_neopropionicum	1	0	0	0	8	0	0	0	0	3	0	0	0	0	0	0	0	0	0	0	0	0	4	0	3	0	0	0	0	7	0	15	0	4	0	0	0	0	0	0	0	139	55	27	43	236	46	26	9
Anaerotignum_propionicum	1	0	0	0	19	0	0	0	0	0	0	0	3	0	0	0	0	0	0	3	0	13	13	0	3	0	0	0	0	0	0	14	0	0	6	0	0	0	0	0	8	0	0	71	59	94	6	89	14
Anaerotruncus_colihominis	1	0	3	0	46	0	0	0	0	6	0	0	0	1	0	0	6	26	0	9	0	58	64	0	5	26	0	37	2	23	6	70	5	0	9	9	0	2	13	0	4	285	826	1251	3555	2372	1672	754	1201
Anaerotruncus_massiliensis	1	0	0	0	0	0	0	0	0	0	0	0	0	0	0	0	0	0	0	0	0	0	0	0	0	0	0	0	0	0	0	0	0	0	0	0	0	0	0	0	0	0	185	5	0	7	4	29	4
Anaerotruncus_rubiinfantis	1	0	0	0	16	0	0	0	0	7	0	0	0	0	0	0	0	0	0	0	0	0	0	0	0	0	0	0	0	0	0	0	0	0	0	0	0	0	0	0	0	0	25	31	83	43	9	0	5
Anaerotruncus_sp._1XD22_93	1	0	0	75	69	0	0	4	0	25	0	0	24	0	4	0	22	5	4	3	0	261	34	14	57	35	3	24	4	26	0	26	5	13	1	12	14	0	244	4	60	85	195	216	107	220	395	103	25
Anaerotruncus_sp._22A2_44	1	0	0	0	8	0	0	0	0	0	0	0	0	0	0	0	2	0	0	0	0	0	0	0	0	5	0	0	0	0	0	5	0	0	0	0	0	0	6	0	8	47	5	8	21	186	7	0	51
Anaerotruncus_sp._AF02_27	1	0	0	0	13	0	0	0	0	6	0	0	0	0	0	0	3	10	0	0	0	0	5	0	6	1	0	3	0	0	0	6	0	0	0	0	0	0	0	0	7	14	51	124	205	338	57	40	29
Anaerotruncus_sp._CAG_390	1	0	0	0	24	0	0	0	0	0	0	0	0	0	0	0	0	4	0	0	0	0	0	0	3	0	0	0	0	4	0	0	0	0	0	0	0	0	0	0	0	0	6	10	29	67	59	4	212
Anaerotruncus_sp._CAG_528	1	0	0	0	15	7	0	0	0	0	6	0	0	0	0	0	0	0	3	0	0	10	0	0	6	0	0	0	0	3	0	10	0	0	0	0	0	0	0	0	0	23	4	15	77	389	0	4	0
Anaerotruncus_sp._G3_2012_	1	0	0	0	4	0	0	0	0	3	0	0	0	0	0	0	3	18	2	0	0	0	0	0	7	0	0	0	0	8	0	9	0	3	0	0	0	0	0	0	3	4	0	25	80	104	20	7	208
Anaerovibrio_lipolyticus	1	0	0	0	146	0	0	0	0	45	0	0	6	16	0	0	24	3	0	0	0	30	101	0	19	52	0	0	0	26	0	51	0	2	0	0	14	0	0	5	8	180	30	2	19	1713	0	18	4
Anaerovibrio_sp._JC8	1	0	0	0	30	0	6	0	0	0	0	0	0	4	0	0	16	4	0	0	0	9	7	9	5	20	0	0	0	14	0	19	0	0	0	0	0	2	0	0	2	204	0	0	60	163	0	0	65
Anaerovibrio_sp._RM50	1	0	0	0	222	0	0	0	0	5	0	0	0	0	0	0	22	4	37	0	0	5	38	0	0	13	0	0	0	11	0	38	0	7	0	3	3	0	3	0	20	0	0	0	0	0	0	0	330
Anaerovirgula_multivorans	1	0	0	0	0	0	0	0	0	0	0	0	0	0	0	0	18	0	0	0	0	6	0	0	0	27	0	0	4	3	0	0	0	0	0	0	0	0	0	0	6	4	9	11	0	5	0	0	11
Anaerovorax_odorimutans	1	0	0	0	190	0	0	0	0	27	0	0	0	18	0	0	84	22	0	3	0	5	0	0	38	29	0	0	6	30	0	392	11	3	2	0	9	0	4	0	19	74	0	0	3	49	37	0	0
Anaplasma_phagocytophilum	1	0	0	0	0	0	0	0	18	11	0	5	0	2	0	0	1	1	0	0	0	0	0	0	1	0	0	0	0	0	10	0	1	5	0	0	2	0	0	1	0	0	6	0	2	0	0	0	0
Ancrocorticia_populi	1	0	0	0	0	0	0	0	0	0	0	0	0	0	0	0	6	42	0	0	0	0	0	7	0	0	0	4	0	0	0	0	7	0	0	0	0	0	0	0	0	0	0	0	0	0	0	0	0
Ancylobacter_sp._FA202	1	0	0	0	0	0	0	0	0	0	0	0	0	0	0	0	0	0	0	0	0	0	0	0	0	0	0	0	0	0	0	0	0	0	0	0	0	0	0	0	0	0	0	0	0	0	0	0	0
Ancylomarina_euxinus	1	0	0	0	38	3	0	0	0	0	0	0	0	0	0	0	0	21	0	0	3	0	5	0	3	3	0	5	3	16	0	19	0	0	4	0	5	0	4	0	9	0	0	0	0	66	0	0	0
Ancylomarina_longa	1	2	185	98	42	232	49	172	13443	41	54	16	82	127	104	166	72	262	0	58	584	6	94	428	211	59	357	7	101	542	249	216	136	178	899	58	173	147	248	289	57	0	0	0	0	0	0	0	0
Ancylomarina_salipaludis	1	0	0	0	8	0	0	0	0	0	0	0	0	0	0	0	5	0	0	0	0	9	0	0	0	4	0	0	0	0	0	0	0	0	0	0	0	0	0	0	0	0	0	0	0	0	0	0	0
Ancylomarina_subtilis	1	0	0	0	5	3	0	0	0	0	0	0	0	0	0	0	5	0	0	0	0	0	0	0	0	0	0	0	0	5	0	5	0	0	0	0	0	0	0	0	0	0	0	0	0	0	0	0	0
Anditalea_andensis	1	0	0	0	0	0	0	0	0	0	4	0	0	0	0	0	3	0	0	0	0	0	0	0	6	0	0	0	0	0	0	8	0	0	0	0	0	0	0	0	0	0	0	0	0	0	0	0	0
Andreesenia_angusta	1	0	0	0	4	2	0	0	0	3	0	0	5	0	4	0	14	0	0	0	0	14	4	0	40	16	8	7	0	21	0	73	7	0	5	20	21	0	20	64	31	0	0	0	0	19	0	0	0
Andreprevotia_lacus	1	0	0	0	0	0	0	0	0	0	0	0	0	0	0	0	0	0	0	0	0	0	0	0	0	0	0	4	0	0	0	0	0	0	0	0	0	0	0	0	0	0	0	0	0	0	0	0	0
Aneurinibacillus_aneurinilyticus	1	0	0	0	0	0	0	0	0	0	0	0	0	0	0	0	0	0	0	0	0	0	0	0	0	0	0	0	0	0	0	0	0	0	0	3	0	0	0	0	0	0	557	0	4	0	25	0	0
Aneurinibacillus_migulanus	1	0	0	0	0	0	0	0	0	0	0	0	0	0	0	0	0	0	0	0	0	0	0	0	6	0	0	0	0	0	0	8	0	0	0	0	0	0	0	0	0	0	0	8	0	0	0	0	0
Aneurinibacillus_soli	1	0	0	0	0	0	0	0	0	0	0	0	0	0	0	0	7	0	6	0	0	6	0	0	4	3	0	0	0	12	0	14	13	0	6	0	7	0	0	0	9	0	0	0	0	0	0	0	0
Aneurinibacillus_sp._XH2	1	0	0	0	0	0	0	0	0	0	0	0	0	0	0	0	0	0	0	0	0	0	0	0	0	0	0	0	0	0	0	0	0	0	0	0	0	0	0	0	0	0	0	0	0	0	0	0	0
Aneurinibacillus_terranovensis	1	0	0	0	0	0	0	0	0	0	0	0	0	0	0	0	0	0	0	0	0	0	9	0	4	0	0	0	0	0	0	0	0	0	0	0	0	0	0	0	4	0	0	0	0	0	0	0	0
Aneurinibacillus_thermoaerophilus	1	0	0	0	0	0	0	0	0	4	0	0	6	0	0	0	3	4	0	0	0	0	0	0	0	4	0	0	0	0	0	0	0	0	0	0	0	0	0	0	11	0	0	17	74	20	31	2	34
Aneurinibacillus_tyrosinisolvens	1	0	0	0	0	0	0	0	0	0	0	0	0	0	0	0	5	0	0	0	0	0	9	0	0	0	0	0	0	0	0	0	0	0	0	0	0	0	0	0	0	0	0	0	0	41	0	3	0
Angelakisella_massiliensis	1	0	0	0	17	0	0	0	0	0	0	0	0	0	0	0	6	0	2	0	0	0	8	0	0	4	0	0	0	5	0	6	0	0	0	4	0	0	0	0	8	34	33	14	451	118	42	79	60
Angelica_bushy_stunt_virus	1	0	0	0	0	0	0	0	173	0	0	0	0	0	0	0	0	0	0	0	0	0	0	0	0	0	0	0	0	0	0	0	0	0	0	0	0	0	0	0	0	0	0	0	0	0	0	0	0
ANME_2_cluster_archaeon	1	0	0	0	0	0	0	0	0	0	0	0	0	0	0	0	0	0	0	0	0	0	0	0	0	0	0	0	0	0	0	0	0	0	0	0	0	0	0	0	0	0	0	0	0	41	0	9	0
ANME_2_cluster_archaeon_HR1	1	0	0	0	0	0	0	0	0	0	0	0	0	0	0	0	0	0	0	0	0	0	0	0	0	0	0	0	0	0	0	0	0	0	0	0	0	0	0	0	0	0	0	0	0	0	0	0	0
Anncaliia_algerae	1	0	0	0	0	0	0	0	10	0	0	0	0	0	0	0	0	0	0	0	0	0	0	0	0	0	0	0	0	0	0	0	0	0	0	0	0	0	0	0	0	0	0	0	0	0	0	0	0
Anoxybacillus_amylolyticus	1	0	0	0	0	0	0	0	0	0	0	0	0	0	0	0	0	0	0	0	0	0	0	0	0	0	0	0	0	0	0	0	0	0	0	0	0	0	0	0	0	0	0	0	0	0	0	0	0
Anoxybacillus_ayderensis	1	0	0	0	0	0	0	0	0	0	0	0	0	0	0	0	0	0	0	0	0	0	0	0	0	0	0	0	0	0	0	0	0	0	0	0	0	0	0	0	18	0	0	0	0	0	0	0	0
Anoxybacillus_flavithermus	1	0	0	0	23	0	0	0	0	7	0	0	0	0	0	0	33	13	0	0	0	0	0	0	9	9	0	2	0	0	0	8	9	0	0	0	6	0	0	0	0	0	0	0	0	0	0	0	0
Anoxybacillus_geothermalis	1	0	0	0	0	0	0	0	0	0	0	0	0	0	0	0	0	0	0	0	0	0	0	6	0	0	0	0	0	0	0	0	0	0	0	0	0	0	0	0	0	0	0	0	0	0	0	0	0
Anoxybacillus_gonensis	1	0	0	0	0	0	0	0	0	0	0	0	0	0	0	0	0	0	0	0	0	0	0	0	0	0	0	0	0	0	0	0	0	0	0	0	0	0	0	0	0	0	0	0	0	0	0	0	0
Anoxybacillus_kamchatkensis	1	0	0	0	0	0	0	0	0	0	0	0	0	0	0	0	0	0	0	0	0	0	0	0	0	0	0	0	0	0	0	0	0	0	0	0	7	0	0	0	0	0	0	0	0	0	0	0	0
Anoxybacillus_karvacharensis	1	0	0	0	0	0	0	0	0	0	0	0	0	0	0	0	0	0	0	0	0	0	0	0	0	0	0	0	0	0	0	0	0	0	0	0	0	0	0	0	0	0	0	0	0	0	0	0	0
Anoxybacillus_pushchinoensis	1	0	0	0	0	0	0	0	0	0	0	0	0	0	0	0	0	0	0	0	0	0	0	0	0	0	0	0	0	0	0	0	0	0	0	0	0	0	0	0	0	0	0	0	0	0	0	0	0
Anoxybacillus_sp._BCO1	1	0	0	0	0	0	0	0	0	0	0	0	0	0	0	0	0	6	0	0	0	0	0	0	0	0	6	0	0	0	0	0	0	0	0	0	0	0	0	0	0	0	0	0	0	0	0	0	0
Anoxybacillus_sp._KU2_6_11_	1	0	0	0	0	0	0	0	0	0	0	0	0	11	0	0	0	0	0	0	0	0	0	0	0	0	0	0	0	0	0	0	0	0	0	0	0	0	0	0	0	0	0	0	0	0	0	0	0
Anoxybacillus_sp._UARK_01	1	0	0	0	0	0	0	0	0	0	0	0	0	0	0	0	0	0	0	0	0	0	0	0	14	0	0	3	0	0	0	0	0	0	0	0	0	0	0	0	0	0	0	0	0	0	0	0	0
Anoxybacillus_suryakundensis	1	0	0	0	0	0	0	0	0	0	0	0	0	0	0	0	0	0	0	0	0	5	0	0	0	0	0	0	0	0	0	0	4	0	0	0	7	0	0	0	0	0	0	0	0	0	0	0	0
Anoxybacillus_tepidamans	1	0	0	0	0	0	0	0	0	0	0	0	0	0	0	0	0	0	0	0	0	0	0	0	0	0	0	0	0	0	0	0	6	0	0	0	0	0	0	0	0	0	0	0	0	0	0	0	0
Anoxybacillus_vitaminiphilus	1	0	0	0	0	0	0	0	0	0	0	0	0	0	0	0	5	0	0	0	0	0	2	0	0	9	0	0	0	4	0	0	0	0	4	0	9	0	0	0	0	0	0	0	0	0	0	0	0
Anoxybacter_fermentans	1	0	0	0	0	7	0	0	0	0	0	0	0	0	0	0	8	8	0	0	0	27	9	0	9	18	0	19	8	15	0	28	10	13	19	19	17	8	9	4	27	0	0	0	5	0	0	6	0
Antarctobacter_heliothermus	1	0	0	0	0	0	0	0	0	0	0	0	0	0	0	0	0	0	0	0	0	0	0	0	0	0	0	0	0	4	0	0	0	0	0	0	0	0	0	0	0	0	0	0	0	22	0	0	0
Antribacter_gilvus	1	0	0	0	0	0	0	0	0	0	0	0	0	0	0	0	0	4	0	0	0	0	0	0	0	0	0	0	0	0	0	0	0	0	0	45	0	0	0	0	0	0	0	0	0	0	0	0	0
Aphanizomenon_flos_aquae	1	0	0	0	0	0	0	0	6	0	0	0	0	0	0	0	6	0	4	0	0	0	0	0	0	0	0	0	0	0	0	9	0	0	0	0	0	0	0	0	0	0	0	0	0	0	0	1413	0
Aphanothece_hegewaldii	1	0	0	0	0	0	0	0	53	0	0	0	0	0	0	0	0	0	0	0	0	0	0	0	0	0	0	0	0	0	0	0	0	0	0	0	0	0	0	0	0	0	0	0	0	0	0	0	0
Aphanothece_sacrum	1	0	0	0	0	0	0	0	11	0	0	0	0	0	0	0	0	0	0	0	0	0	0	0	0	0	0	0	0	0	0	0	0	0	0	0	0	0	0	0	0	0	0	0	0	0	0	0	0
Apibacter_adventoris	1	0	0	0	15	0	0	0	0	0	3	0	0	8	9	0	0	4	0	7	0	4	0	5	3	12	0	0	2	4	0	40	0	0	8	3	4	0	3	5	14	0	3	0	12	0	8	0	0
Apibacter_mensalis	1	0	0	0	23	2	0	0	0	0	0	0	0	26	0	0	14	0	4	3	0	24	2	8	6	2	0	2	21	3	0	16	0	0	0	0	5	0	0	0	4	0	0	0	0	0	0	0	0
Apibacter_raozihei	1	0	0	0	56	4	0	0	0	15	0	0	0	0	0	0	12	2	3	3	0	2	3	10	4	13	0	2	0	0	0	20	0	0	1	0	0	0	0	8	23	0	0	0	0	0	0	0	0
Apibacter_sp._HY039	1	0	0	0	0	0	0	0	0	15	0	0	0	0	0	0	0	11	2	0	0	0	0	0	0	9	0	0	0	0	0	9	0	0	0	21	0	0	0	4	11	0	0	0	0	0	0	0	0
Apibacter_sp._wkB309	1	0	0	0	7	0	0	0	0	9	0	0	0	0	0	0	0	0	0	3	0	0	5	0	0	0	0	0	0	5	0	13	0	0	0	0	0	0	5	3	8	0	0	0	0	0	0	0	0
Apilactobacillus_apinorum	1	0	0	0	0	0	0	0	0	0	0	0	0	0	0	0	5	0	0	0	0	0	0	0	0	0	0	0	0	0	0	0	0	0	0	0	0	0	0	0	0	0	3	0	0	0	0	0	0
Apilactobacillus_bombintestini	1	0	0	0	0	0	0	0	0	0	0	0	0	0	0	0	0	0	0	0	0	0	0	7	0	0	0	0	0	3	0	0	0	0	0	0	0	0	0	0	0	0	0	0	0	0	0	0	0
Apilactobacillus_kunkeei	1	0	0	0	0	0	0	0	0	0	0	0	0	5	0	0	0	0	4	0	0	0	0	0	0	0	0	0	0	0	0	13	0	0	0	0	0	0	0	0	0	0	0	0	0	0	0	0	0
Apilactobacillus_micheneri	1	0	0	0	0	0	0	0	0	0	0	0	0	0	0	0	0	0	0	0	0	0	0	0	8	6	0	0	0	0	0	0	0	7	0	0	0	0	0	0	0	0	0	0	0	0	0	0	0
Apilactobacillus_ozensis	1	0	0	0	0	0	0	0	0	5	0	0	0	0	0	0	0	0	0	0	0	0	0	0	0	0	0	0	0	0	0	4	0	0	0	0	0	0	0	0	0	0	0	0	0	0	0	0	0
Apilactobacillus_quenuiae	1	0	0	0	0	0	0	4	0	0	0	0	0	0	0	0	0	0	0	0	0	0	0	0	0	0	0	6	0	0	0	4	0	0	0	0	0	0	0	5	0	0	0	0	0	0	0	0	0
Apiotrichum_porosum	1	0	0	0	0	0	0	0	33	0	0	0	0	3	0	0	0	0	0	0	0	0	0	0	0	0	0	0	0	0	0	0	0	0	0	0	0	0	0	0	0	0	0	0	0	0	0	0	0
Apis_mellifera_associated_microvirus_36	1	0	0	0	0	0	0	0	0	0	0	0	0	0	0	0	0	0	0	0	0	0	0	0	0	0	0	0	0	0	0	0	0	0	0	0	0	0	0	0	0	0	0	0	0	0	0	0	0
Apis_mellifera_associated_microvirus_42	1	0	0	0	0	0	0	0	0	0	0	0	0	0	0	0	0	0	0	0	0	0	0	0	0	0	0	0	0	0	0	0	0	0	0	0	0	0	0	0	0	0	0	0	0	0	0	0	0
Apis_mellifera_associated_microvirus_43	1	0	0	0	0	0	0	0	0	0	0	0	0	0	0	0	0	0	0	0	0	0	0	0	0	0	0	0	0	0	0	0	0	0	0	0	0	0	0	0	0	0	0	0	0	0	0	0	0
Aquabacter_cavernae	1	0	0	0	0	0	0	0	0	0	0	0	0	0	0	0	0	0	0	0	0	0	0	0	0	0	0	0	0	0	0	0	0	0	0	0	0	0	0	0	0	0	0	0	0	0	0	0	0
Aquabacterium_sp.	1	0	0	0	0	0	0	0	0	0	0	0	0	0	0	0	0	0	0	0	0	0	0	0	0	0	0	0	0	0	0	0	0	0	0	0	0	0	0	0	0	0	0	0	0	2	0	0	0
Aquabacterium_sp._SJQ9	1	0	0	0	0	0	6	0	0	0	0	0	0	0	0	0	0	0	0	0	0	3	0	0	0	0	0	0	0	0	0	0	0	0	0	0	0	0	0	0	0	0	0	0	0	0	0	0	0
Aquabacterium_tepidiphilum	1	0	0	0	0	0	0	0	0	3	0	0	0	0	0	0	0	0	0	0	0	0	0	0	0	0	0	0	0	0	0	0	0	0	0	0	0	0	0	0	0	0	0	0	0	0	0	0	0
Aquamicrobium_aerolatum	1	0	0	0	0	0	0	0	0	0	0	0	0	0	0	0	0	0	0	0	0	0	0	0	0	0	0	0	0	0	0	0	0	0	0	0	0	0	0	0	0	0	0	0	0	0	0	0	0
Aquamicrobium_defluvii	1	0	0	0	10	0	0	0	0	0	0	0	0	0	0	0	5	0	0	0	0	0	0	0	10	0	0	0	0	0	0	0	0	0	0	0	0	0	0	0	0	0	0	0	0	0	0	0	0
Aquamicrobium_virus_P14	1	0	0	0	0	0	0	0	0	0	0	0	0	0	0	10	0	0	0	97	0	0	0	0	0	0	0	0	0	0	0	0	0	0	0	0	0	0	0	0	0	0	0	0	0	0	0	0	0
Aquaspirillum_serpens	1	0	0	0	0	0	0	0	0	0	0	0	0	0	0	0	0	0	0	0	0	0	0	0	0	0	0	0	0	0	0	4	0	0	0	0	0	0	0	0	0	0	0	0	0	0	0	0	0
Aquella_oligotrophica	1	0	0	0	0	0	0	0	0	0	0	0	0	0	0	0	0	0	0	0	0	0	0	0	0	0	0	0	0	3	0	0	0	0	0	0	0	0	0	0	0	0	0	0	0	0	0	0	0
Aquicella_lusitana	1	0	0	0	0	0	0	0	6	0	0	0	0	0	0	0	0	0	0	0	0	0	0	0	0	0	0	0	0	4	0	0	0	0	0	0	0	0	0	4	0	0	0	0	0	0	0	0	0
Aquifex_aeolicus	1	0	0	0	0	0	0	0	0	0	0	0	0	0	0	0	0	0	0	0	0	0	3	0	0	0	0	0	0	0	0	0	0	0	0	0	0	0	0	0	4	0	0	0	0	0	0	0	0
Aquifex_sp.	1	0	0	15	0	0	0	0	0	0	0	0	0	0	0	0	14	0	0	0	0	4	0	0	0	0	0	0	0	0	44	0	0	0	0	0	0	0	0	0	0	0	0	0	0	0	33	0	0
Aquificaceae_bacterium	1	0	0	0	0	0	0	0	0	0	0	0	0	0	0	0	0	0	0	0	0	0	0	0	0	0	0	0	0	0	0	0	0	0	0	0	0	0	0	0	0	0	0	0	0	0	0	0	0
Aquificae_bacterium	1	0	0	0	7	0	0	0	0	0	0	0	0	0	0	0	5	0	0	0	0	0	27	0	10	0	0	0	0	0	0	16	0	0	0	0	0	0	0	5	5	0	0	0	0	0	0	0	0
Aquiflexum_aquatile	1	0	0	0	0	0	0	0	0	0	0	0	0	3	0	0	0	0	0	0	0	0	0	0	0	0	0	0	0	0	0	5	0	0	0	0	0	0	0	0	20	0	0	0	0	0	0	0	0
Aquiflexum_balticum	1	0	0	0	0	0	0	0	0	0	0	0	0	9	0	0	3	0	0	0	0	0	0	0	7	15	0	0	6	0	0	6	0	0	0	0	0	0	0	0	3	0	0	0	0	0	0	0	0
Aquilegia_virus	1	0	9	0	0	0	0	0	160	0	0	0	0	0	0	0	0	0	0	0	0	0	0	0	0	0	0	0	0	0	0	0	0	0	0	0	0	0	0	0	0	0	0	0	0	0	0	0	0
Aquimarina_agarilytica	1	0	0	0	0	0	0	0	0	0	0	0	0	0	0	0	0	0	0	0	0	0	0	0	0	4	0	0	0	0	0	0	0	0	0	0	0	0	0	0	3	0	0	0	0	0	0	0	0
Aquimarina_agarivorans	1	0	0	0	0	0	0	0	3	0	0	0	24	0	0	82	0	0	0	0	0	0	0	0	0	0	0	0	0	0	0	0	0	0	0	0	0	0	0	0	0	0	0	0	0	0	0	0	0
Aquimarina_aggregata	1	0	0	0	0	0	0	0	0	0	0	0	0	0	0	0	0	0	0	0	0	0	0	0	4	0	0	0	0	0	0	3	0	0	0	0	0	0	0	0	0	0	0	0	0	0	0	0	0
Aquimarina_amphilecti	1	0	0	0	0	0	0	0	0	0	0	0	0	0	0	0	0	0	0	3	0	0	0	0	0	0	0	0	0	0	0	0	0	0	0	0	0	0	4	0	0	0	0	0	0	0	0	0	0
Aquimarina_atlantica	1	0	0	0	0	0	0	0	0	0	0	0	0	0	0	0	0	0	0	0	0	0	4	0	0	5	0	0	0	0	0	0	0	0	0	0	5	0	0	0	0	0	0	0	0	0	0	0	0
Aquimarina_brevivitae	1	0	0	0	0	0	0	0	0	8	0	0	0	0	0	0	0	0	0	0	0	0	0	0	0	0	0	2	0	0	0	10	0	0	2	0	0	0	0	4	0	0	0	0	0	0	0	0	0
Aquimarina_latercula	1	0	0	0	0	0	0	0	0	0	0	0	0	0	0	0	0	0	0	0	0	0	0	0	4	0	0	0	0	0	0	0	0	0	0	0	0	0	0	0	0	0	0	0	0	0	0	0	2
Aquimarina_longa	1	0	0	0	0	0	0	0	0	0	0	0	0	14	0	0	0	5	0	0	0	0	0	0	0	5	0	25	0	0	0	0	0	0	0	8	4	0	0	0	20	0	0	0	0	0	0	0	0
Aquimarina_macrocephali	1	0	0	0	10	0	0	0	14	0	0	0	0	7	0	0	0	0	0	0	0	0	3	0	0	2	0	0	0	0	0	0	0	0	0	0	0	0	0	4	0	0	0	19	78	0	5	17	0
Aquimarina_megaterium	1	0	0	0	0	0	0	0	0	0	0	0	0	0	0	0	0	0	0	0	0	0	0	0	0	0	0	0	0	0	0	0	0	0	0	0	0	0	0	0	0	0	0	0	4	0	0	0	0
Aquimarina_muelleri	1	0	0	0	11	0	0	0	0	0	0	0	0	23	0	0	0	0	0	0	0	0	0	0	0	2	0	0	6	0	0	3	0	0	0	0	0	0	0	0	3	0	0	0	0	0	0	0	0
Aquimarina_pacifica	1	0	0	0	0	0	0	0	0	0	0	0	0	0	0	0	0	0	0	0	0	0	0	0	0	0	0	0	0	0	0	0	0	0	0	0	4	0	7	0	6	0	0	0	0	0	0	0	0
Aquimarina_sediminis	1	0	0	0	0	0	0	0	0	3	0	0	0	0	0	0	0	0	0	0	0	0	0	0	0	0	0	0	0	0	0	10	0	0	5	0	0	0	0	8	3	0	0	0	0	10	0	0	0
Aquimarina_sp._AD1	1	0	0	0	4	0	0	0	6	2	5	0	0	0	0	0	0	0	9	0	0	0	0	0	3	10	0	0	0	2	0	0	0	0	4	0	0	0	5	0	0	0	0	0	0	0	0	0	0
Aquimarina_sp._AD10	1	0	0	0	0	0	0	0	0	0	0	0	0	0	0	0	0	0	0	0	0	0	0	0	0	11	0	0	0	0	0	0	0	0	0	0	1	0	0	0	5	0	0	0	5	0	0	0	7
Aquimarina_sp._Aq107	1	0	0	0	0	0	0	0	0	0	0	0	0	0	0	0	0	0	0	0	0	0	0	0	0	0	0	0	0	0	0	0	0	0	0	0	0	0	0	0	3	0	0	0	24	54	0	0	0
Aquimarina_sp._Aq135	1	0	0	0	0	0	0	0	12	0	0	0	0	0	0	0	0	0	0	0	0	0	0	0	3	0	0	0	0	0	0	0	0	0	6	0	0	0	0	8	0	0	0	0	0	0	0	0	0
Aquimarina_sp._Aq349	1	0	0	0	0	0	0	0	3	0	0	0	0	0	0	0	0	0	0	0	0	0	0	0	0	0	0	0	0	0	0	0	0	0	0	0	0	0	0	0	0	0	0	0	0	0	0	0	0
Aquimarina_sp._Aq78	1	0	0	0	0	0	0	0	0	0	0	0	0	0	0	0	0	0	0	0	0	0	0	0	0	0	0	0	0	0	0	0	0	0	3	0	6	0	0	0	0	0	0	0	0	0	0	0	0
Aquimarina_sp._AU119	1	0	0	0	23	2	0	0	0	0	0	0	0	0	0	0	0	0	0	0	0	0	3	0	11	0	0	0	4	8	0	0	5	0	0	0	0	0	0	0	2	0	0	0	0	0	0	0	0
Aquimarina_sp._AU474	1	0	0	0	6	0	0	0	0	4	0	0	0	0	0	0	0	0	0	0	0	0	0	0	0	5	0	0	0	0	0	11	0	0	0	0	0	0	0	0	7	0	0	0	0	0	0	0	0
Aquimarina_sp._AU58	1	0	0	0	0	0	0	0	0	0	0	0	0	0	0	0	0	0	0	0	0	0	0	0	0	0	0	0	0	0	0	0	0	0	0	0	0	0	0	0	0	0	0	0	231	12	0	0	0
Aquimarina_sp._BL5	1	0	0	0	0	0	0	0	11	0	0	0	0	0	0	0	0	0	0	0	0	0	0	0	0	3	0	0	5	0	0	0	0	0	0	0	0	0	0	0	0	0	0	0	0	0	0	0	0
Aquimarina_sp._I32.4	1	0	0	0	0	0	3	0	0	0	0	0	0	0	0	0	0	0	0	0	0	0	4	0	0	0	0	0	0	0	0	0	0	6	0	0	17	0	0	0	0	0	0	0	0	4	0	0	0
Aquimarina_sp._MAR_2010_214	1	0	0	0	5	0	0	0	0	0	1	0	0	0	0	0	0	0	0	0	0	0	0	8	0	0	0	0	0	0	0	0	0	0	3	0	0	0	0	0	0	0	0	0	0	0	0	0	0
Aquimarina_spongiae	1	0	0	0	0	0	0	0	0	9	0	0	0	0	0	0	0	0	0	0	0	0	0	0	3	0	0	3	0	0	0	5	0	0	5	0	0	0	0	3	3	0	0	0	0	0	0	0	0
Aquirhabdus_parva	1	0	0	2	0	0	6	0	0	0	0	0	0	0	0	0	0	0	4	0	0	0	0	0	0	4	0	0	0	0	0	0	0	0	0	0	0	0	0	0	0	0	0	0	0	0	0	0	0
Aquirufa_antheringensis	1	0	0	0	0	0	0	0	3	0	0	0	0	0	0	0	0	0	0	0	0	5	0	0	0	6	0	0	0	7	0	6	0	0	0	0	0	0	0	0	3	0	0	0	0	0	0	0	0
Aquirufa_nivalisilvae	1	0	0	0	0	0	0	0	0	0	0	0	0	0	0	0	0	0	0	0	0	0	0	0	0	0	0	0	0	0	0	8	0	0	0	0	0	0	0	0	0	0	0	0	0	0	0	0	0
Aquirufa_rosea	1	0	0	0	0	0	0	0	0	0	0	0	0	0	0	0	0	0	0	0	0	0	0	0	0	0	0	0	0	0	0	0	0	0	0	0	0	0	0	0	0	0	0	0	0	0	0	0	0
Aquisalibacillus_elongatus	1	0	0	0	0	0	0	0	0	0	0	0	0	0	0	0	0	0	0	0	0	0	5	0	0	0	0	0	0	0	0	0	0	0	0	0	0	0	0	0	0	0	0	0	0	0	0	0	0
Aquisalimonas_asiatica	1	0	0	0	0	0	0	0	0	0	0	0	0	0	0	0	0	0	0	0	0	0	0	0	0	0	0	0	0	0	0	0	0	0	0	0	0	0	0	0	0	0	0	0	0	0	0	0	0
Aquitalea_magnusonii	1	0	0	0	0	0	0	0	0	0	0	0	0	0	0	0	0	0	0	0	0	0	0	0	0	0	0	0	0	0	0	0	0	0	0	0	0	0	0	0	0	0	0	0	0	0	0	0	0
Aquitalea_sp._FJL05	1	0	0	0	0	0	0	0	0	0	0	0	0	0	0	0	0	0	0	0	0	0	0	0	0	0	0	0	0	0	0	0	0	0	0	0	0	0	0	0	0	0	0	7	0	0	0	0	0
Aquitalea_sp._MWU14_2217	1	0	0	0	0	0	0	21	0	0	0	0	0	0	0	0	0	0	0	0	0	0	0	0	0	0	0	0	0	0	0	0	0	0	0	0	0	0	0	0	0	0	0	0	0	0	0	0	0
Arabia_massiliensis	1	0	0	0	0	0	0	0	0	0	0	0	0	0	0	0	0	0	0	0	0	0	0	0	12	0	0	0	0	0	0	0	0	0	0	0	0	0	0	0	7	0	0	0	0	0	0	0	0
Arachidicoccus_rhizosphaerae	1	0	0	0	0	0	0	0	0	0	0	0	0	6	0	0	36	0	0	0	0	6	0	8	7	4	0	0	2	5	0	0	0	0	0	0	3	0	0	0	0	0	0	0	0	0	0	0	0
Arachidicoccus_soli	1	0	0	0	0	0	0	0	12	0	0	0	0	0	0	0	0	0	0	0	0	0	0	0	0	0	0	0	0	0	0	10	0	0	0	0	0	0	0	0	0	0	0	0	0	0	0	0	0
Arachidicoccus_sp._BS20	1	0	0	0	6	0	0	0	0	18	0	0	0	0	0	0	0	10	0	0	0	0	0	0	2	25	0	46	0	0	0	25	0	0	20	0	0	0	0	8	24	0	0	0	0	0	0	0	0
Arachnia_propionica	1	0	0	5	27	49	58	0	0	0	184	0	0	18	4	0	19	63	37	6	0	151	830	11	7	1064	8	4197	0	99	0	1937	8	0	4	14	64	0	0	7	24	0	0	0	0	0	0	0	0
Arcanobacterium_haemolyticum	1	0	0	0	3	0	0	0	0	0	0	0	0	0	0	0	0	22	12	0	0	0	13	3	0	0	0	0	3	0	0	0	0	0	0	5	0	0	0	0	0	0	0	0	0	0	0	0	0
Arcanobacterium_ihumii	1	0	0	0	2	0	0	0	0	0	0	0	0	0	0	0	0	0	0	0	0	4	0	0	15	0	0	0	0	26	0	23	0	0	4	8	12	0	0	0	0	0	0	0	0	0	0	0	0
Arcanobacterium_phocae	1	0	0	0	36	7	11	0	0	5	0	0	0	0	11	0	41	43	33	6	0	4	15	25	18	17	4	12	0	0	0	25	0	7	0	15	0	0	11	0	33	0	0	6	0	0	0	0	0
Arcanobacterium_sp._S3PF19	1	0	0	0	0	0	0	0	0	0	0	0	0	0	0	0	0	0	0	0	0	0	0	0	4	0	0	0	0	0	0	0	0	0	0	4	0	0	0	0	3	0	0	0	0	0	0	0	0
Arcanobacterium_urinimassiliense	1	0	0	0	6	32	4	6	0	0	0	0	48	0	0	0	26	121	14	5	0	0	0	8	4	5	0	52	21	8	0	16	0	0	0	42	0	0	0	0	20	0	0	0	0	0	0	0	0
Archaeoglobales_archaeon	1	0	0	0	0	0	0	0	11	0	0	0	0	0	0	0	0	0	0	0	0	0	0	0	0	3	0	0	0	0	0	0	0	0	0	0	0	0	0	0	0	0	0	0	0	36	0	0	0
Archaeoglobus_fulgidus	1	0	0	0	0	0	0	0	0	0	0	0	0	0	0	0	0	12	0	0	0	0	0	0	0	0	0	0	0	0	4112	0	0	0	0	0	0	0	0	0	0	0	0	0	0	0	0	0	0
Archaeoglobus_profundus	1	0	0	0	0	0	0	0	5	0	0	0	0	0	0	0	0	0	0	0	0	0	0	0	0	0	0	0	0	0	7033	0	0	0	0	0	0	0	0	0	0	0	0	0	0	0	0	0	0
Archaeoglobus_sp.	1	0	0	0	0	0	0	0	0	0	0	0	0	0	0	0	0	0	0	0	0	0	0	0	0	0	0	0	0	0	0	4	0	0	0	0	0	0	0	0	0	0	0	0	0	0	0	0	0
Archaeoglobus_sulfaticallidus	1	0	0	0	6	0	0	0	0	0	0	0	0	0	0	0	0	0	0	0	0	0	0	0	0	0	0	0	0	0	2375	0	0	0	0	0	0	0	0	0	0	0	0	0	0	0	0	0	0
archaeon	1	0	0	0	0	0	0	0	771	0	0	0	0	0	3	0	0	0	0	0	4	0	0	0	0	0	3	0	0	3	3	7	9	0	8	0	0	3	0	0	0	0	0	0	0	0	0	0	0
archaeon_CG10_big_fil_rev_8_21_14_0_10_43_11	1	0	0	0	0	0	0	0	0	0	0	0	0	0	0	0	0	0	0	0	0	3	0	0	3	14	0	0	0	0	0	0	0	0	0	0	0	0	0	0	38	0	0	0	0	0	0	0	0
archaeon_D22	1	0	0	0	0	0	0	0	4	0	0	0	0	0	0	0	0	0	0	0	0	0	0	0	0	0	0	0	0	0	0	0	0	0	0	0	0	0	0	0	0	0	0	0	0	0	0	0	0
archaeon_GW2011_AR13	1	0	0	0	0	0	0	0	0	0	0	0	0	0	0	0	0	0	0	0	0	0	0	0	3	0	0	5	6	0	0	0	0	0	0	0	0	0	5	0	0	0	0	0	0	0	0	0	0
archaeon_GW2011_AR18	1	0	0	0	0	0	0	0	0	0	0	0	0	0	0	0	0	0	0	0	0	3	0	0	4	4	0	0	0	0	0	0	0	0	0	0	0	0	0	0	97	0	0	0	0	0	0	0	0
archaeon_GW2011_AR19	1	0	0	0	49	0	0	0	0	0	0	0	0	0	0	0	0	0	0	0	0	0	10	6	0	0	0	0	0	0	0	15	0	0	0	0	0	0	0	0	0	0	0	0	0	0	0	0	0
archaeon_GW2011_AR9	1	0	0	0	0	0	0	0	10	0	0	0	0	0	0	0	0	0	0	0	0	0	0	0	0	0	0	0	0	0	0	0	0	0	0	0	0	0	0	0	0	0	0	0	0	0	0	0	0
archaeon_HR01	1	0	0	0	0	0	0	0	74	0	26	0	0	0	0	0	0	0	0	0	0	0	0	0	0	0	0	0	0	0	0	0	0	0	0	0	0	0	5	0	0	0	0	0	0	0	0	0	0
Archangium_gephyra	1	0	0	0	0	0	0	0	70	0	0	0	0	0	0	4	0	0	0	0	0	5	0	0	0	0	0	0	0	0	0	0	0	0	0	0	0	0	0	0	0	0	0	0	0	0	0	0	0
Archangium_sp._Cb_G35	1	0	0	0	0	0	0	0	5	0	0	0	0	0	0	0	0	0	0	0	0	0	0	0	0	0	0	0	0	0	0	0	0	0	0	0	0	0	0	0	5	0	0	0	0	0	0	0	0
Archangium_violaceum	1	0	0	0	0	0	0	0	0	0	0	0	0	0	0	0	0	0	0	0	0	0	0	0	0	0	0	0	0	0	0	0	0	0	0	0	0	0	0	0	0	0	0	0	0	0	11	0	0
Arcicella_aurantiaca	1	0	0	0	0	0	0	0	0	0	2	0	3	0	0	0	383	8	0	0	0	3	0	0	0	0	0	0	0	0	0	4	0	2	0	5	5	0	0	0	27	0	0	0	0	0	0	0	0
Arcobacter_anaerophilus	1	0	0	0	49	11	0	0	0	0	0	0	0	0	0	0	1	3	0	0	5	0	0	7	0	0	0	3	0	0	0	6	3	0	4	0	4	0	0	0	0	0	0	0	0	0	0	0	0
Arcobacter_caeni	1	0	0	0	0	0	4	0	0	0	0	0	0	0	0	0	0	0	0	3	0	3	0	0	21	15	0	6	0	12	0	19	0	0	0	0	6	0	0	0	0	0	0	0	0	0	0	0	0
Arcobacter_cloacae	1	0	0	0	0	0	0	0	0	0	0	0	0	0	0	0	0	5	0	0	0	4	0	0	0	0	0	0	0	0	0	0	0	0	0	0	0	0	0	0	0	0	0	0	0	0	0	0	0
Arcobacter_ellisii	1	0	0	0	0	0	0	0	0	26	0	0	0	0	0	0	0	0	0	0	0	0	0	0	6	0	0	0	7	5	0	13	0	0	0	0	0	0	0	0	0	0	0	0	0	0	0	0	0
Arcobacter_lacus	1	0	0	0	0	0	0	0	0	0	0	0	0	0	0	0	0	0	0	0	0	0	0	0	0	0	0	0	6	0	0	3	0	0	0	0	0	0	0	0	0	0	0	0	0	0	0	0	0
Arcobacter_peruensis	1	0	0	0	0	0	0	0	0	0	0	0	0	0	0	0	3	0	0	0	0	0	0	0	0	0	0	1	0	0	0	5	0	0	0	0	0	0	0	0	0	0	0	0	0	0	0	0	0
Arcobacter_sp.	1	0	0	0	11	0	0	0	0	4	0	0	0	0	0	0	0	0	3	0	0	0	4	0	15	22	0	0	3	17	0	18	0	0	3	0	9	0	0	0	6	0	0	0	0	0	0	0	0
Arcobacter_sp._AF1028	1	0	0	0	0	0	0	0	0	0	0	0	0	0	0	0	0	0	0	0	0	0	0	0	0	5	0	5	0	0	0	0	0	0	0	0	0	0	0	0	0	0	0	0	0	0	0	0	0
Arcobacter_sp._CECT_8983	1	0	0	0	0	0	0	0	0	0	0	0	0	0	0	0	0	0	0	0	0	0	0	0	0	0	0	0	0	0	0	0	0	0	0	0	0	0	0	0	0	5	0	5	0	0	2	0	0
Arcobacter_sp._CECT_8985	1	0	0	0	0	0	0	0	0	0	0	0	0	0	0	0	0	0	0	37	0	0	0	0	10	0	0	0	0	0	0	3	0	0	0	0	0	0	3	0	0	0	0	0	0	0	0	0	0
Arcobacter_sp._CECT_8986	1	0	0	0	0	0	0	0	0	0	0	0	0	0	0	0	0	0	0	0	0	0	0	0	0	37	0	0	0	0	0	0	0	0	0	0	0	0	0	0	0	0	0	0	0	0	0	0	0
Arcobacter_sp._CECT_8989	1	0	21	0	8	0	0	0	0	0	0	0	0	0	0	0	0	0	3	0	33	4	0	0	0	0	0	0	0	0	0	0	0	0	18	0	0	0	21	0	0	0	0	0	0	0	0	0	0
Arcobacter_sp._CECT_9188	1	0	0	0	4	0	0	0	0	0	0	0	0	0	0	0	0	6	0	0	0	0	0	0	0	9	0	3	0	0	0	3	0	0	0	0	0	0	0	0	3	0	0	0	0	0	0	0	0
Arcobacter_sp._F2176	1	0	0	0	0	0	0	0	0	0	0	0	0	0	0	0	0	0	0	0	0	0	0	0	3	21	0	0	4	3	0	5	0	0	0	0	2	0	2	0	0	0	0	0	0	0	0	0	0
Arcobacter_sp._FW59	1	0	0	0	0	0	0	0	0	0	0	0	0	0	0	0	0	0	0	0	0	0	0	0	0	0	0	0	0	0	0	0	0	0	0	0	0	0	0	0	6	0	0	0	0	0	0	0	0
Arcobacter_sp._LA11	1	0	0	0	0	0	0	0	3	0	0	0	0	0	0	0	0	0	0	0	0	0	0	0	0	0	0	0	0	0	0	0	0	0	0	0	0	0	0	0	0	0	0	0	0	0	0	0	0
Arcobacter_sp._LMG_29976	1	0	0	0	0	0	0	0	0	20	0	0	0	0	0	0	0	0	0	0	0	0	0	0	0	0	0	0	0	0	0	0	0	0	0	0	0	0	0	0	4	0	0	0	0	0	0	0	0
Arcobacter_suis	1	0	0	0	0	0	0	0	0	0	0	0	0	0	0	0	0	0	0	0	0	0	4	0	0	0	0	0	0	0	0	0	0	0	0	0	0	0	0	0	0	0	0	0	0	0	0	0	0
Arcobacter_venerupis	1	0	0	0	0	0	0	0	0	0	0	0	0	0	0	0	0	0	0	0	0	0	0	0	0	0	0	0	0	0	0	20	0	0	0	0	0	0	0	0	8	0	0	0	0	0	0	0	0
Arcticibacter_eurypsychrophilus	1	0	0	0	0	0	0	0	0	0	0	0	0	0	0	0	0	0	0	0	0	0	3	0	0	0	0	0	0	0	0	0	0	0	0	0	0	0	0	0	0	0	0	0	0	0	0	0	0
Arcticibacter_pallidicorallinus	1	0	0	0	0	0	0	0	0	0	0	0	0	0	0	0	0	0	0	0	0	0	0	0	0	0	0	0	0	0	0	0	0	0	0	0	0	0	0	0	0	0	0	0	0	0	0	0	0
Arcticibacter_svalbardensis	1	0	0	0	0	0	0	0	9	0	0	0	0	0	0	0	0	0	0	0	0	0	0	0	0	0	0	0	0	0	0	0	0	0	0	0	0	0	0	0	0	0	0	0	0	11	0	0	0
Arcticibacter_tournemirensis	1	0	0	0	0	0	0	0	640	0	0	0	0	0	0	0	0	0	0	0	0	0	0	0	0	0	0	0	0	0	0	0	0	0	0	0	0	0	0	0	0	0	0	0	0	0	0	0	0
Arcticibacterium_luteifluviistationis	1	0	0	0	0	0	0	0	0	0	0	0	0	0	0	0	0	0	0	0	0	0	0	0	0	0	0	0	0	0	0	0	0	0	0	0	0	0	0	0	0	0	0	0	0	0	0	0	0
Ardenticatena_maritima	1	0	0	0	0	0	0	0	12	0	0	0	0	0	0	0	0	0	0	0	0	0	0	0	0	0	0	0	0	0	0	0	0	0	0	0	0	0	0	0	0	0	0	0	0	0	0	0	0
Ardenticatenia_bacterium	1	0	0	0	0	0	0	0	0	0	0	0	0	0	0	0	0	0	0	0	0	0	0	0	0	0	0	0	0	0	0	0	0	3	0	0	0	0	0	0	0	0	0	0	0	0	0	0	0
Arenibacter_algicola	1	0	0	0	0	0	0	0	5	0	0	0	0	0	0	0	6	0	0	0	0	0	0	0	0	0	0	0	0	0	0	7	0	0	0	0	0	0	0	0	0	0	0	0	0	0	0	0	0
Arenibacter_amylolyticus	1	0	0	0	3	0	0	0	6	0	0	0	0	0	0	0	0	0	0	0	0	0	0	6	0	0	0	0	0	0	0	3	0	0	0	0	0	0	0	0	0	0	0	0	0	0	0	0	0
Arenibacter_aquaticus	1	0	0	0	0	0	0	0	0	0	0	0	0	0	0	0	0	0	0	0	0	0	0	0	0	0	0	0	0	0	0	0	0	0	4	0	0	0	0	0	0	0	0	0	0	0	0	0	0
Arenibacter_catalasegens	1	0	0	0	0	0	0	0	0	0	0	0	0	0	0	0	0	0	0	0	0	0	0	0	0	0	0	0	0	0	0	0	0	0	0	0	0	0	0	0	0	0	0	0	0	0	0	0	0
Arenibacter_certesii	1	0	0	0	0	0	0	0	0	0	0	0	0	0	0	0	0	0	0	0	0	0	0	0	0	0	0	0	0	0	0	0	0	0	0	0	0	0	0	0	0	0	0	0	0	0	0	0	0
Arenibacter_echinorum	1	0	0	0	0	4	0	0	0	0	0	0	0	0	0	0	0	0	0	0	0	3	0	0	0	0	0	0	0	0	0	0	0	0	0	0	0	0	0	0	0	0	0	0	0	0	0	0	0
Arenibacter_hampyeongensis	1	0	0	0	0	0	0	0	0	0	0	0	0	0	0	0	0	0	0	0	0	0	0	0	0	0	0	0	0	0	0	0	0	0	0	0	0	0	0	0	0	0	0	0	0	0	0	0	0
Arenibacter_nanhaiticus	1	0	0	0	0	0	0	0	0	0	0	0	0	0	0	0	0	0	0	0	0	0	0	0	0	3	0	0	0	0	0	0	0	0	0	0	0	0	0	0	0	0	0	0	0	0	0	0	0
Arenibacter_palladensis	1	0	0	0	0	0	0	0	0	0	0	0	0	0	0	0	1	0	0	0	0	0	1	0	0	0	0	0	0	0	0	0	0	0	8	0	5	0	0	0	0	0	0	0	0	0	0	0	0
Arenibacter_sp._ARW7G5Y1	1	0	0	0	0	0	0	0	0	0	0	0	0	0	0	0	0	0	5	0	0	0	0	0	0	0	0	0	0	0	0	0	0	0	0	0	4	0	0	0	0	0	0	0	0	0	0	0	0
Arenibacter_troitsensis	1	0	0	0	0	0	0	0	0	0	0	0	0	0	0	0	0	0	0	0	0	0	0	0	0	0	0	0	0	0	0	0	0	0	0	0	0	0	0	0	0	0	0	0	0	0	0	0	0
Arenicella_xantha	1	0	0	0	0	0	0	0	14	0	0	0	0	0	0	0	0	0	0	0	0	0	0	0	0	0	0	0	0	0	0	0	0	0	0	0	0	0	0	0	0	0	0	0	0	0	0	0	0
Arenimonas_metalli	1	0	0	0	0	0	0	0	0	0	0	0	0	0	0	0	0	0	0	0	0	0	0	0	0	0	0	0	0	0	0	0	0	0	0	0	0	0	0	0	0	0	0	0	0	0	0	0	0
Arhodomonas_aquaeolei	1	0	0	0	0	0	0	0	0	0	0	0	0	0	0	0	0	0	0	0	0	0	0	0	0	0	0	0	0	0	0	0	0	0	0	0	3	0	0	0	0	0	0	0	0	0	0	0	0
Aristotelia_chilensis_virus_1	1	0	0	0	0	0	0	0	506	0	0	0	0	0	0	0	0	0	0	0	0	0	0	0	0	0	0	0	0	0	0	0	0	0	0	0	0	0	0	0	0	0	0	0	0	0	0	0	0
Armatimonadetes_bacterium	1	0	0	0	0	0	0	0	0	0	0	0	0	0	0	0	0	0	0	0	0	0	0	0	7	0	0	0	0	0	0	0	0	0	0	0	0	0	0	0	0	0	0	0	0	0	0	0	0
Armatimonadetes_bacterium_55_13	1	0	0	0	0	0	0	0	0	0	0	0	0	0	0	0	0	0	0	0	0	0	0	7	0	0	0	0	0	0	3	0	0	0	0	0	0	0	0	0	0	0	0	0	0	0	0	0	0
Armatimonadetes_bacterium_CG_4_8_14_3_um_filter_66_20	1	0	0	0	0	0	0	0	0	0	0	0	0	0	0	0	0	0	0	0	0	0	0	0	0	0	0	0	0	0	0	0	0	0	0	0	0	0	0	0	0	0	0	0	0	0	0	0	0
Armatimonadetes_bacterium_CG06_land_8_20_14_3_00_66_21	1	0	0	0	0	0	0	0	0	0	0	0	0	0	0	0	0	0	0	0	0	0	0	0	0	0	0	0	0	0	0	0	0	0	0	0	0	0	0	0	0	0	0	0	0	0	0	0	0
Armatimonadetes_bacterium_CG07_land_8_20_14_0_80_40_9	1	0	0	0	0	0	0	0	0	0	0	0	0	0	0	0	0	0	0	0	0	0	0	0	0	0	0	0	0	0	0	0	0	0	0	0	0	0	0	0	0	0	0	0	0	0	0	0	0
Armatimonadetes_bacterium_CG07_land_8_20_14_0_80_59_28	1	0	0	0	0	0	0	0	0	0	0	0	0	0	0	0	0	0	0	0	0	0	0	0	0	0	0	0	0	0	0	0	0	0	0	0	0	0	0	0	0	0	0	0	0	0	0	0	0
Armatimonadetes_bacterium_CG2_30_66_41	1	0	0	0	0	0	0	0	0	0	0	0	0	0	0	0	0	0	0	0	0	0	0	0	0	0	0	0	0	0	0	0	0	0	0	0	0	0	0	0	0	0	0	0	0	0	0	0	0
Armatimonadetes_bacterium_CP1_7O	1	0	0	0	0	0	0	0	10	0	0	0	0	0	0	0	0	0	0	0	0	0	0	0	0	0	0	0	0	0	0	0	0	0	0	0	0	0	0	0	0	0	0	0	0	0	0	0	0
Armatimonadetes_bacterium_DC	1	0	0	0	0	0	0	0	6	0	0	0	0	0	0	0	0	0	0	0	0	0	0	0	0	4	0	0	0	0	0	0	0	0	0	0	0	0	0	0	0	0	0	0	0	0	0	0	0
Armatimonadetes_bacterium_OLB18	1	0	0	0	0	0	0	0	0	0	0	0	0	3	0	0	0	0	0	0	0	0	0	0	0	0	0	0	0	0	0	0	0	0	0	0	0	0	0	0	0	0	0	0	0	0	0	0	0
Armatimonadetes_bacterium_RBG_16_58_9	1	0	0	0	0	0	0	0	0	0	0	0	0	0	0	0	0	0	0	0	0	0	0	0	0	0	0	0	0	0	0	0	0	0	0	0	0	0	0	0	0	0	0	0	0	0	0	0	0
Armatimonadetes_bacterium_Uphvl_Ar2	1	0	0	0	0	0	0	0	11	0	0	0	0	0	0	0	0	0	0	0	0	0	0	0	0	0	0	0	0	0	0	0	0	0	0	0	0	0	0	0	0	0	0	0	0	0	0	0	0
Armillaria_gallica	1	0	0	0	0	0	0	0	0	0	0	0	0	0	0	0	0	0	0	0	0	0	0	0	0	0	0	0	0	0	0	0	0	0	0	0	0	0	0	0	0	0	0	0	0	0	0	0	0
Armillaria_ostoyae	1	0	0	0	0	0	0	0	53	0	0	0	0	0	0	0	0	0	0	0	0	0	0	0	0	0	0	0	0	0	0	11	0	0	0	0	0	0	0	0	0	0	0	0	0	0	0	0	0
Armillaria_solidipes	1	0	0	0	0	0	0	0	11	0	0	0	0	0	0	0	0	0	0	0	0	0	0	0	0	0	0	0	0	0	0	0	0	0	0	0	0	0	0	0	0	0	0	0	0	0	0	0	0
Aromatoleum_aromaticum	1	0	0	0	0	0	0	0	0	0	0	0	0	0	0	0	0	0	0	0	0	0	0	0	0	0	0	0	0	0	0	0	0	0	0	0	0	0	0	0	0	0	0	0	0	0	0	0	0
Aromatoleum_pumilum	1	0	0	0	45	0	0	0	0	0	0	0	0	11	0	0	0	0	0	0	0	0	0	0	0	0	0	0	0	0	0	0	0	0	0	0	0	0	0	0	0	0	0	0	0	0	0	0	0
Aromatoleum_tolulyticum	1	0	0	0	0	0	0	0	0	0	0	0	0	0	0	0	0	6	0	0	0	0	0	0	0	0	0	0	0	0	0	0	0	0	0	0	0	0	0	0	0	0	0	0	0	0	0	0	0
Arsenicibacter_rosenii	1	0	0	0	0	0	0	0	0	0	0	0	0	0	0	0	0	0	0	0	0	0	0	0	0	0	0	0	0	0	0	0	0	0	0	0	0	0	0	0	7	0	0	0	0	0	0	0	0
Arsenicicoccus_sp.	1	0	0	0	0	0	0	0	0	0	0	0	0	0	0	0	0	0	0	0	0	0	0	0	0	0	0	0	0	0	0	0	0	0	0	0	6	0	0	0	0	0	0	0	0	0	0	0	0
Arsenicicoccus_sp._oral_taxon_190	1	0	0	0	0	0	0	0	3	0	0	0	0	0	0	0	0	0	0	0	0	0	0	0	0	0	0	0	0	0	0	0	0	0	0	0	0	0	0	0	0	0	0	0	0	0	0	0	0
Arsenophonus_nasoniae	1	0	0	0	6	0	0	0	0	5	0	0	0	0	0	0	0	5	0	0	0	0	0	0	0	0	0	0	0	0	0	0	0	0	0	0	0	0	0	0	0	0	0	0	0	0	0	0	0
Arsenophonus_sp._ENCA	1	0	0	0	0	0	0	0	0	0	0	0	0	0	0	0	0	0	0	0	0	4	0	0	0	0	0	6	0	0	0	0	0	0	0	0	0	0	0	0	7	0	0	0	0	0	0	0	0
Arsukibacterium_sp._MJ3	1	0	0	0	0	0	0	0	0	0	0	0	0	6	0	0	0	0	0	0	0	0	0	0	0	0	0	0	0	0	0	0	0	0	0	0	0	0	0	0	0	0	0	0	0	0	0	0	0
Arthobacter_virus_Mendel	1	0	0	0	6	0	0	0	0	0	0	0	10	0	0	0	12	0	9	0	0	0	13	0	0	0	0	0	16	0	9	4	0	12	0	0	0	0	0	0	0	0	0	0	0	0	0	0	0
Arthobacter_virus_Yang	1	0	0	0	0	0	0	0	0	0	0	0	0	0	0	0	0	0	0	0	0	0	0	0	0	0	9	0	0	0	0	0	0	0	0	5	0	0	0	0	0	0	0	0	0	0	0	0	0
Arthrobacter_alpinus	1	0	0	0	0	9	11	0	0	0	20	0	0	0	0	0	0	9	0	0	0	0	2	0	0	0	0	0	0	13	0	0	0	0	0	0	0	0	0	2	0	0	0	0	0	0	0	0	0
Arthrobacter_castelli	1	0	0	0	4	0	0	0	0	0	0	0	0	0	0	0	42	0	7	0	0	0	0	0	0	0	0	3	0	0	0	6	0	0	0	0	4	0	0	0	4	0	0	0	0	0	0	0	0
Arthrobacter_crystallopoietes	1	0	0	0	14	8	0	6	0	15	8	0	8	4	9	0	18	26	38	6	0	20	9	21	28	8	9	12	0	3	7	31	0	10	12	13	4	0	0	0	21	0	0	0	0	0	0	0	0
Arthrobacter_glacialis	1	0	0	0	0	0	0	0	0	0	0	0	0	0	0	0	0	0	0	0	0	0	0	0	0	0	0	0	0	0	0	0	0	0	5	0	0	0	0	0	0	0	0	0	0	0	0	0	0
Arthrobacter_globiformis	1	0	0	0	0	0	0	0	0	0	0	0	0	0	0	0	0	0	0	0	0	0	0	0	0	0	0	0	0	0	0	4	0	0	0	0	0	0	0	0	0	0	0	0	0	0	0	0	0
Arthrobacter_humicola	1	0	0	0	0	7	0	0	0	0	0	0	0	0	0	0	0	0	0	0	0	0	0	0	0	0	0	0	0	0	0	0	0	0	0	0	0	0	0	0	0	0	0	0	0	0	0	0	0
Arthrobacter_koreensis	1	0	0	0	0	0	0	0	0	0	0	0	0	0	0	0	0	0	0	0	0	0	0	0	0	5	0	0	0	0	0	0	0	0	0	0	0	0	0	0	0	0	0	0	0	0	0	0	0
Arthrobacter_livingstonensis	1	0	0	0	0	0	0	0	0	0	0	0	0	0	0	0	0	0	0	0	0	0	0	0	0	0	0	16	0	0	0	0	0	0	0	0	0	0	0	0	0	0	0	0	0	0	0	0	0
Arthrobacter_oryzae	1	0	0	0	0	0	0	0	0	0	0	0	0	0	0	0	0	0	0	0	0	0	0	0	0	0	0	0	0	0	0	0	0	0	0	0	4	0	0	0	0	0	0	0	0	0	0	0	0
Arthrobacter_phage_Aledel	1	0	0	0	0	0	0	0	0	0	0	0	0	0	0	0	0	0	0	0	0	0	0	0	0	13	0	0	0	4	0	6	0	0	0	0	0	0	0	0	0	0	0	0	0	0	0	0	0
Arthrobacter_phage_Arcadia	1	0	0	0	0	0	0	0	0	0	0	0	0	0	0	0	0	0	0	0	0	0	0	0	0	0	0	0	0	0	0	0	0	0	0	0	0	0	0	0	0	0	0	0	0	0	0	0	0
Arthrobacter_phage_Auxilium	1	0	0	0	0	0	0	0	0	0	0	0	0	0	0	0	0	0	0	0	0	0	0	0	0	0	0	18	0	0	0	0	0	0	0	0	0	0	0	0	0	0	0	0	0	0	0	0	0
Arthrobacter_phage_Carpal	1	0	0	0	0	0	0	0	0	3	0	0	0	0	0	0	0	21	0	0	0	0	0	0	0	0	0	0	0	0	0	0	0	0	0	0	0	0	0	0	0	0	0	0	0	0	0	0	0
Arthrobacter_phage_Caterpillar	1	0	0	47	0	0	0	0	0	0	0	0	0	0	0	0	0	0	0	0	0	252	0	0	0	0	0	0	0	4	5	0	0	0	0	0	0	0	0	0	0	0	0	4	0	0	0	0	0
Arthrobacter_phage_Daob	1	0	0	0	0	0	0	0	0	0	0	0	9	0	0	0	0	0	5	0	0	0	0	0	0	0	0	0	0	0	0	0	0	0	0	14	0	0	0	0	0	0	0	0	0	0	0	0	0
Arthrobacter_phage_GreenHearts	1	0	0	0	0	0	0	0	0	0	0	0	0	0	0	0	0	0	0	0	0	0	0	0	0	3	0	0	0	0	0	0	0	0	0	0	0	0	0	0	0	0	0	0	0	0	0	0	0
Arthrobacter_phage_HumptyDumpty	1	0	0	0	0	0	0	0	0	0	0	0	0	0	0	0	0	4	0	0	0	0	0	0	0	0	0	0	0	0	0	0	0	0	0	0	0	0	0	0	0	0	0	0	0	0	0	0	0
Arthrobacter_phage_JayCookie	1	0	0	0	0	0	0	0	0	0	0	0	0	0	0	0	0	0	0	0	0	0	0	0	0	0	0	0	0	0	0	0	0	0	0	0	0	0	0	0	0	0	0	0	0	0	0	0	0
Arthrobacter_phage_Nightmare	1	0	0	0	0	0	0	0	0	0	0	0	0	0	0	0	0	0	0	0	0	0	0	0	0	0	0	0	0	0	0	0	0	0	0	0	0	0	10	0	0	0	0	0	0	0	0	0	0
Arthrobacter_phage_Niktson	1	0	0	0	0	0	0	0	0	0	0	0	0	0	0	0	0	0	0	0	0	0	0	0	0	0	0	0	0	0	0	0	0	0	0	0	0	0	0	0	0	0	0	0	0	0	0	0	0
Arthrobacter_phage_Noely	1	0	0	0	0	0	0	0	0	0	0	0	0	0	0	0	0	0	0	0	0	0	0	0	0	0	0	0	0	0	0	11	0	0	0	0	0	0	0	0	0	0	0	0	0	0	0	0	0
Arthrobacter_phage_Seahorse	1	0	0	0	0	0	0	0	0	0	0	0	40	0	0	0	0	42	0	0	0	0	0	0	0	21	0	0	0	0	0	0	0	0	0	0	0	0	0	0	0	0	0	0	0	0	0	0	0
Arthrobacter_phage_Tenno	1	0	0	0	0	0	0	0	0	0	0	0	0	0	0	0	0	0	5	5	0	0	0	0	6	0	0	0	0	4	0	5	0	0	0	0	0	0	0	0	0	0	0	0	0	0	0	0	0
Arthrobacter_psychrochitiniphilus	1	0	0	0	0	0	0	0	0	0	0	0	0	0	0	0	0	0	0	0	0	0	0	0	0	0	0	0	0	0	0	0	0	0	0	0	0	0	0	0	0	0	0	0	0	0	0	0	0
Arthrobacter_saudimassiliensis	1	0	0	0	0	0	0	0	0	0	0	0	0	0	0	0	0	0	0	0	0	0	0	9	0	0	0	0	0	0	0	4	0	0	0	0	0	0	0	0	0	0	0	0	0	0	0	0	0
Arthrobacter_silvisoli	1	0	0	0	0	0	0	0	0	0	0	0	0	0	0	0	14	19	0	0	0	0	0	0	0	0	0	0	0	0	0	0	0	0	0	0	0	0	0	0	0	0	0	0	0	0	0	0	0
Arthrobacter_sp._08Y14	1	0	0	0	0	0	0	0	0	0	0	0	0	0	0	14	0	0	0	0	0	0	0	0	0	0	0	0	0	0	0	0	0	0	0	0	0	0	0	0	0	0	0	0	0	0	0	0	0
Arthrobacter_sp._35_47	1	0	0	0	0	0	0	0	0	0	0	0	0	0	0	0	0	0	0	0	0	0	0	0	2	0	0	0	0	0	0	0	0	2	0	0	0	0	0	0	0	0	0	0	0	0	0	0	0
Arthrobacter_sp._9E06	1	0	0	0	0	0	0	0	0	0	0	0	0	0	0	13	0	0	0	0	0	0	0	0	0	0	0	0	0	0	0	0	0	0	0	0	0	0	0	0	0	0	0	0	0	0	0	0	0
Arthrobacter_sp._9MFCol3.1	1	0	0	0	0	5	0	0	0	0	0	0	0	0	0	0	0	0	6	0	0	0	0	0	0	0	0	0	0	0	0	0	0	28	0	0	0	0	0	0	0	0	0	0	0	0	0	0	0
Arthrobacter_sp._AG1021	1	0	0	0	0	0	0	0	0	0	0	0	0	0	0	0	0	0	0	0	0	0	0	0	0	0	0	0	0	0	0	0	0	0	0	0	0	0	0	0	0	0	0	0	0	0	0	0	0
Arthrobacter_sp._AK_YN10	1	0	0	0	0	0	0	0	0	0	0	0	0	0	4	0	0	0	8	0	0	3	0	0	0	0	0	8	0	0	0	2	0	0	0	0	0	0	0	0	8	0	0	0	0	0	0	0	0
Arthrobacter_sp._AQ5_05	1	0	0	0	0	0	0	0	0	0	28	0	0	0	0	0	0	0	0	0	0	0	0	0	0	0	0	0	0	0	3	0	0	0	0	0	0	0	7	0	0	0	0	0	0	0	0	0	0
Arthrobacter_sp._B1805	1	0	0	0	0	0	0	0	10	0	0	0	0	0	0	0	0	0	0	0	0	0	0	0	0	0	0	0	0	0	0	3	0	0	0	0	0	0	0	0	0	0	0	0	0	0	0	0	0
Arthrobacter_sp._D2	1	6	9	7	0	11	10	16	8	3	22	9	9	10	11	9	10	7	8	11	0	10	16	12	12	9	12	9	20	8	24	12	24	17	12	21	15	11	13	14	8	9	11	5	5	8	8	7	7
Arthrobacter_sp._DWC3	1	0	0	0	0	0	0	0	4	0	0	0	0	0	0	0	0	0	0	0	0	0	0	0	0	0	0	0	0	0	7	0	6	0	0	0	0	0	0	11	0	0	0	0	0	0	0	0	0
Arthrobacter_sp._EpRS66	1	0	0	0	0	0	0	5	20	0	0	0	13	0	0	0	7	0	0	0	2	0	6	0	0	18	0	0	0	0	0	15	0	9	0	35	0	0	9	0	0	0	0	0	0	0	0	0	0
Arthrobacter_sp._EpRS71	1	0	0	0	4	0	0	0	0	0	0	0	0	4	0	0	0	0	0	0	0	22	6	16	12	0	0	14	2	0	0	5	0	0	0	0	0	0	0	0	3	0	0	0	0	0	0	0	0
Arthrobacter_sp._ERGS1_01	1	0	0	0	3	0	0	5	0	0	0	0	0	0	0	0	0	0	0	0	0	12	0	3	0	0	0	0	0	0	0	0	0	0	0	5	0	0	0	0	20	0	0	0	0	0	0	0	0
Arthrobacter_sp._GMC3	1	0	0	0	0	0	0	0	0	0	0	0	0	0	0	0	0	0	0	0	0	0	0	0	5	0	0	0	0	0	0	0	0	0	0	0	0	0	0	0	0	0	0	0	0	0	0	0	0
Arthrobacter_sp._H5	1	0	0	0	0	0	0	0	0	0	0	0	0	0	0	0	0	0	0	0	0	0	0	0	0	0	0	0	0	0	0	0	0	0	0	0	0	0	0	0	0	0	0	0	0	0	0	0	0
Arthrobacter_sp._HG	1	0	0	0	0	0	0	0	0	0	0	0	0	0	0	0	0	0	0	0	0	0	0	0	0	0	0	0	0	0	0	0	0	0	0	0	0	0	0	0	0	0	0	0	0	0	0	0	0
Arthrobacter_sp._Hiyo1	1	0	0	0	0	7	0	0	0	0	0	0	0	0	0	0	17	0	5	0	0	17	0	14	2	4	0	7	3	0	0	87	0	0	0	0	6	0	0	0	25	0	0	0	0	0	0	0	0
Arthrobacter_sp._Hiyo4	1	0	0	0	0	0	0	0	0	0	0	0	0	0	0	0	0	0	0	0	0	0	0	0	0	0	0	0	0	0	0	11	0	0	0	0	0	0	0	0	0	0	0	0	0	0	0	0	0
Arthrobacter_sp._Hiyo6	1	0	0	0	0	0	0	0	0	0	0	0	0	0	0	0	0	0	0	0	0	0	0	0	0	0	0	0	0	0	0	0	0	0	0	0	0	0	0	0	5	0	0	0	0	0	0	0	0
Arthrobacter_sp._Hiyo8	1	0	0	0	0	0	0	0	0	0	0	0	0	0	0	0	0	0	0	0	0	4	0	0	0	0	0	0	0	0	0	0	0	0	0	0	0	0	0	0	0	0	0	0	0	0	0	0	0
Arthrobacter_sp._I3	1	0	0	0	0	0	0	0	0	0	0	0	0	0	0	0	0	0	0	0	0	0	0	0	0	0	0	0	0	0	0	0	0	0	0	0	0	0	0	0	0	0	0	0	0	0	0	0	0
Arthrobacter_sp._Leaf137	1	0	0	0	0	0	0	0	0	0	0	0	0	0	0	0	6	0	0	0	0	0	0	0	0	0	0	0	0	0	0	0	0	0	0	0	0	0	0	0	0	0	0	0	0	0	0	0	0
Arthrobacter_sp._Leaf145	1	0	0	0	0	0	0	5	0	0	0	0	0	0	0	0	0	0	0	0	0	0	0	0	0	0	0	0	0	0	0	0	0	0	0	0	0	0	0	0	0	0	0	0	0	0	0	0	0
Arthrobacter_sp._Leaf234	1	0	0	0	0	0	0	0	0	0	0	0	0	0	0	0	0	0	0	0	0	0	0	0	0	0	0	0	0	0	0	0	0	0	8	15	0	0	0	0	0	0	0	0	0	0	0	0	0
Arthrobacter_sp._LS16	1	0	0	0	0	0	0	0	0	0	35	0	0	0	0	0	0	0	0	0	0	0	0	0	3	0	0	0	0	11	0	0	0	0	0	0	0	0	5	0	0	0	0	0	0	0	0	0	0
Arthrobacter_sp._M2012083	1	0	0	0	0	0	0	0	0	3	0	0	0	0	0	0	0	0	0	0	0	0	0	0	0	4	0	0	0	0	0	0	0	0	0	0	0	0	0	0	0	0	0	0	0	0	0	0	0
Arthrobacter_sp._MDT2_14	1	0	0	0	8	0	0	0	0	0	0	0	12	0	0	0	12	0	0	0	0	0	0	0	0	0	0	0	0	0	0	0	0	0	0	0	0	0	0	0	0	0	0	0	0	0	0	0	0
Arthrobacter_sp._MWB30	1	0	0	0	12	9	0	0	0	0	0	0	0	0	8	0	89	0	12	0	0	11	0	0	0	5	0	48	0	0	0	17	9	13	0	0	9	0	0	0	51	0	0	0	0	0	0	0	0
Arthrobacter_sp._MYb224	1	0	0	0	0	0	0	0	0	0	0	0	0	0	0	0	0	0	0	0	0	0	0	0	0	0	4	4	0	0	0	0	0	0	0	0	0	0	0	0	0	0	0	0	0	0	0	0	0
Arthrobacter_sp._MYb227	1	0	0	0	13	0	0	0	0	4	0	0	0	0	0	0	5	8	0	0	0	6	0	0	0	0	0	0	0	0	0	0	0	0	0	0	0	0	0	0	6	0	0	0	0	0	0	0	0
Arthrobacter_sp._N199823	1	0	0	0	0	0	0	0	16	0	0	0	0	0	0	0	0	0	0	0	0	0	0	0	0	0	0	0	0	0	0	0	0	0	0	0	0	0	0	0	0	0	0	0	0	0	0	0	0
Arthrobacter_sp._NIO_1057	1	0	0	0	0	0	0	0	0	0	0	0	0	0	0	0	0	0	3	0	0	0	0	0	0	0	0	0	0	0	0	0	0	0	0	0	0	0	0	0	0	0	0	0	0	0	0	0	0
Arthrobacter_sp._ok362	1	0	0	0	0	0	0	0	0	0	0	0	5	0	0	0	0	0	0	0	0	0	0	0	0	0	0	0	0	0	0	0	0	0	0	0	0	0	0	0	0	0	0	0	0	0	0	0	0
Arthrobacter_sp._OV608	1	0	0	0	0	0	0	0	0	0	0	0	0	0	0	0	0	0	0	0	0	0	0	0	0	0	0	0	0	0	0	0	0	0	0	0	0	0	0	0	7	0	0	0	0	0	0	0	0
Arthrobacter_sp._OY3WO11	1	0	0	0	0	0	0	0	0	0	0	0	0	0	0	0	0	0	0	0	0	0	23	6	0	0	0	0	0	0	0	0	0	0	0	0	0	0	0	0	0	0	0	0	0	0	0	0	0
Arthrobacter_sp._PAMC_25486	1	0	0	0	0	0	0	0	0	0	0	0	0	0	0	0	0	0	0	0	0	0	0	0	0	0	0	0	0	0	0	0	0	0	0	0	0	0	0	0	0	0	0	0	0	0	0	0	0
Arthrobacter_sp._PAO19	1	0	0	0	0	0	0	0	0	0	0	0	0	0	0	0	0	0	0	0	0	0	0	23	12	0	0	0	0	0	57	0	0	0	0	0	0	0	0	0	0	0	0	0	0	0	0	0	0
Arthrobacter_sp._PM3	1	0	0	0	0	0	0	0	0	0	0	0	0	0	0	0	0	0	0	0	0	0	0	0	0	0	0	0	0	0	0	0	0	0	0	0	0	0	0	0	0	0	0	0	0	0	0	0	0
Arthrobacter_sp._S41	1	0	0	0	0	0	0	0	0	0	0	0	0	0	0	0	5	0	0	0	0	0	0	0	0	0	0	0	0	0	0	0	0	0	0	0	0	0	0	0	4	0	0	0	0	0	0	0	0
Arthrobacter_sp._Soil736	1	0	0	0	0	0	0	0	0	0	0	0	0	0	0	0	0	0	0	0	0	0	0	0	0	0	0	0	0	0	0	0	0	0	0	0	0	0	0	0	0	0	0	0	0	0	0	0	0
Arthrobacter_sp._Soil761	1	0	0	0	0	0	0	0	0	0	0	0	0	0	0	0	0	0	0	0	0	0	0	0	0	0	0	0	0	0	0	0	0	0	0	0	0	0	0	0	5	0	0	0	0	0	0	0	0
Arthrobacter_sp._Soil762	1	0	0	0	0	0	0	0	0	0	0	0	0	0	0	0	0	0	0	0	0	0	0	0	0	0	0	0	0	5	0	5	0	0	0	0	0	0	0	0	0	0	0	0	0	0	0	0	0
Arthrobacter_sp._Soil782	1	0	0	0	0	0	0	0	0	0	0	1	2	0	0	0	0	0	0	5	0	0	0	4	0	0	0	0	0	0	0	0	0	0	0	0	0	0	0	0	0	0	0	0	0	0	0	0	0
Arthrobacter_sp._SPG23	1	0	0	0	0	0	0	0	0	0	0	0	0	0	0	0	0	0	0	0	0	0	0	0	3	0	0	0	0	0	0	0	0	0	0	0	0	0	0	0	0	0	0	0	0	0	0	0	0
Arthrobacter_sp._SW1	1	0	0	0	0	0	0	0	0	0	0	0	0	0	0	0	0	0	0	0	0	0	0	0	0	0	0	0	0	0	0	0	0	0	0	0	0	0	0	0	0	0	0	0	0	0	0	0	0
Arthrobacter_sp._SX1312	1	0	0	0	0	0	0	2	21	4	0	0	0	0	0	0	0	0	0	0	0	0	0	0	0	0	0	0	0	0	0	17	0	0	0	0	0	0	0	0	0	47	0	0	0	0	0	0	0
Arthrobacter_sp._UNCCL28	1	0	0	0	0	0	0	0	0	0	0	0	0	0	0	0	0	0	0	0	0	0	0	0	0	0	0	0	0	0	0	0	0	0	0	7	0	0	0	0	0	0	0	0	0	0	0	0	0
Arthrobacter_sp._W1	1	0	0	0	0	0	0	0	0	0	0	0	0	0	0	0	0	0	0	0	0	0	0	0	0	0	0	0	0	0	0	16	0	0	0	3	0	0	0	0	0	0	0	0	0	0	0	0	0
Arthrobacter_sp._Y81	1	0	0	0	0	0	1	0	0	0	0	0	0	3	0	0	0	0	0	0	0	0	0	0	0	0	0	0	0	0	0	0	0	0	0	2	0	0	0	0	0	0	0	0	0	0	0	0	0
Arthrobacter_sp._YC_RL1	1	0	0	0	0	0	0	0	0	0	28	0	0	0	0	0	0	0	0	0	0	0	0	0	0	0	0	0	0	0	0	0	0	5	0	0	0	0	4	0	0	0	0	0	0	0	0	0	0
Arthrobacter_sp._ZGTC412	1	0	0	0	0	0	0	0	0	0	0	0	0	0	0	0	0	0	0	0	0	0	0	0	0	0	0	7	0	0	0	5	0	7	0	3	0	0	0	0	0	0	0	0	0	0	0	0	0
Arthrobacter_sp._ZXY_2	1	0	0	0	0	0	0	0	0	0	0	0	0	0	0	0	0	0	0	0	0	0	0	0	0	0	0	0	0	0	0	0	0	0	0	0	0	0	0	0	0	0	0	0	0	0	0	0	0
Arthrobacter_stackebrandtii	1	1	3	0	0	0	0	0	0	0	0	0	0	0	0	0	0	0	0	0	0	3	0	4	0	0	6	0	0	0	0	0	0	0	0	0	0	0	0	0	0	0	0	0	0	0	0	0	0
Arthrobacter_virus_Amigo	1	0	0	0	88	0	0	0	0	0	20	0	12	0	0	0	32	0	15	323	24	36	402	49	125	74	3	20	36	252	8	22	54	146	97	285	55	23	1936	0	118	0	0	0	0	0	0	0	0
Arthrobacter_virus_Andrew	1	0	0	0	0	0	5	0	0	0	0	0	0	0	0	0	0	0	0	0	0	0	0	0	0	0	0	0	0	0	0	5	0	0	0	0	0	0	0	0	0	0	0	0	0	0	0	0	0
Arthrobacter_virus_Anjali	1	0	0	0	14	3	0	0	0	0	28	0	37	0	0	0	21	0	20	0	0	0	94	0	0	96	8	8	18	5	6	98	34	106	8	30	13	0	0	0	0	0	0	15	0	10	0	0	0
Arthrobacter_virus_Bridgette	1	0	0	0	0	0	0	0	0	0	0	0	0	0	0	0	0	0	0	0	0	0	0	0	0	0	0	0	0	0	0	0	0	0	0	3	0	0	0	0	0	0	0	0	0	0	0	0	0
Arthrobacter_virus_Captnmurica	1	0	0	0	0	0	0	0	0	0	0	0	0	0	0	0	0	0	0	0	0	0	0	0	0	0	0	7	0	0	0	0	0	0	0	0	6	0	0	0	0	0	0	0	0	0	0	0	0
Arthrobacter_virus_Circum	1	0	0	0	0	0	0	0	0	0	0	0	0	0	0	0	6	0	0	30	0	9	150	4	7	21	0	4	14	5	0	22	4	0	4	9	0	0	3	0	17	0	0	0	0	0	0	0	0
Arthrobacter_virus_Coral	1	0	0	0	0	9	14	5	0	0	8	0	0	0	0	0	0	6	0	0	0	0	24	0	0	0	0	15	0	3	0	0	6	0	0	0	0	0	0	0	0	0	0	0	0	0	0	0	0
Arthrobacter_virus_Galaxy	1	0	0	0	0	0	12	0	0	0	0	0	0	0	0	0	0	12	0	0	0	0	0	0	0	0	0	19	0	7	0	0	0	0	0	0	0	0	0	0	0	0	0	0	0	0	0	0	0
Arthrobacter_virus_Gordon	1	0	0	0	40	151	0	0	0	0	0	0	0	0	0	0	0	0	0	0	0	0	11	0	0	0	4	0	0	0	0	0	0	6	0	0	0	0	0	0	0	0	0	0	0	0	0	0	0
Arthrobacter_virus_KBurrousTX	1	0	0	0	0	0	0	0	0	0	0	0	0	0	0	0	0	0	94	0	0	0	0	0	0	0	0	0	0	0	0	0	0	0	0	0	0	0	0	0	0	0	0	0	0	0	0	0	0
Arthrobacter_virus_Mudcat	1	0	0	1	0	0	3	0	0	0	4	0	0	0	0	0	18	0	4	0	0	68	466	0	31	9	7	13	33	8	0	19	18	45	19	17	0	0	33	0	9	0	0	0	0	0	0	0	0
Arthrobacter_virus_Preamble	1	0	0	0	0	0	0	0	0	0	0	0	0	0	0	0	0	0	0	0	0	0	0	0	0	0	0	0	0	6	0	0	0	0	0	0	0	0	0	0	0	0	0	0	0	0	0	0	0
Arthrobacter_virus_Pumancara	1	0	0	0	0	0	0	0	0	0	0	0	0	0	0	0	0	0	0	0	0	0	0	0	0	0	0	0	0	4	0	0	0	0	0	0	0	0	0	0	0	0	0	0	0	0	0	0	0
Arthrobacter_virus_Sonali	1	0	0	0	0	0	0	0	0	0	0	0	0	0	0	0	0	0	0	0	3	0	0	0	0	0	0	0	0	0	0	0	0	0	0	0	0	0	0	0	0	0	0	0	0	0	0	0	0
Arthrobacter_virus_Tank	1	0	0	0	0	0	0	0	0	0	0	0	0	0	0	0	0	0	0	0	0	0	0	0	8	5	0	0	0	0	4	0	0	0	0	0	0	0	5	0	0	0	0	0	0	0	0	0	0
Arthrobacter_woluwensis	1	0	0	0	0	0	0	0	0	0	0	0	0	0	0	0	0	0	0	0	0	0	0	0	0	0	0	16	0	0	0	0	0	0	0	0	0	0	0	0	0	0	0	0	0	0	0	0	0
Arthrobacteria_virus_Molivia	1	0	0	0	49	0	0	0	0	0	17	0	12	0	0	0	254	0	4	427	20	47	114	34	55	69	9	49	14	81	18	8	20	86	72	210	26	14	1632	0	118	0	0	0	0	0	0	0	0
Arthrobotrys_flagrans	1	0	0	0	0	0	0	0	12	0	0	0	0	0	0	0	0	0	0	0	0	0	0	0	0	0	0	0	0	0	0	0	0	0	0	0	0	0	0	0	0	0	0	0	0	0	0	0	0
Arthropoda_environmental_sample	1	0	0	0	0	4	0	0	4	0	0	0	0	0	0	0	0	0	0	0	0	0	0	0	0	0	0	0	0	0	14	0	0	0	0	0	0	0	0	0	0	0	0	0	0	0	0	0	0
Arthrospira_platensis	1	0	0	0	0	0	0	0	38	0	0	0	3	0	0	0	0	0	0	0	0	0	0	0	0	0	0	0	0	0	0	0	0	0	0	0	0	0	0	0	3	0	0	0	0	0	0	0	0
Arthrospira_sp._TJSD091	1	0	0	0	0	0	0	0	0	0	0	0	0	0	0	0	0	0	0	0	0	0	0	0	0	0	0	0	0	0	0	0	0	0	0	0	0	0	0	0	0	0	0	0	0	0	0	0	4
Asaccharospora_irregularis	1	0	0	0	6	0	0	0	0	0	0	0	0	0	4	0	9	3	0	0	0	3	18	0	9	8	0	0	0	14	0	56	0	0	0	0	0	0	0	0	8	17	95	5	532	133	34	75	138
Asaia_platycodi	1	0	0	0	0	0	0	0	0	0	0	0	0	0	0	0	0	0	0	0	0	0	0	0	0	0	0	0	0	0	0	0	0	0	0	0	0	0	0	0	0	0	0	0	6	0	0	0	0
Asanoa_ferruginea	1	0	0	0	0	0	0	0	0	0	0	0	0	0	0	0	0	0	0	0	0	0	10	0	0	0	0	0	0	0	0	0	0	0	0	0	0	0	0	0	0	0	0	0	0	0	0	0	0
Ascobolus_immersus	1	0	0	0	18	0	0	0	15	0	0	0	0	0	0	0	0	0	14	0	0	0	0	0	0	0	34	0	30	0	4	0	0	0	0	0	4	0	0	0	0	0	0	0	0	0	0	0	0
Ascochyta_rabiei	1	0	0	0	0	0	0	0	0	0	0	0	0	0	0	0	0	0	0	0	0	0	0	0	0	0	0	0	0	0	0	0	0	0	0	0	0	0	0	0	0	0	0	0	0	0	0	0	0
Ascosphaera_apis	1	0	0	0	0	0	0	0	20	0	0	0	0	0	0	0	0	0	0	0	0	0	0	0	0	0	0	0	7	0	0	0	0	0	0	0	0	0	0	0	0	0	0	0	0	0	0	0	0
Asinibacterium_sp._OR53	1	0	0	0	0	0	0	0	0	0	0	0	0	0	0	0	0	0	0	0	0	0	0	0	0	0	0	0	0	0	0	0	0	0	0	0	0	0	0	0	0	0	0	0	0	0	0	0	0
Aspergillus_arachidicola	1	0	0	0	0	0	0	0	14	0	0	0	0	0	0	0	0	0	0	0	0	0	0	0	0	0	0	0	0	0	0	0	0	0	0	0	0	0	0	0	0	0	0	0	0	0	0	0	0
Aspergillus_calidoustus	1	0	0	0	0	0	0	0	6	0	0	0	0	0	0	0	0	0	0	0	0	0	0	0	0	0	0	0	0	0	0	0	0	0	0	0	0	0	0	0	0	0	0	0	0	0	0	0	0
Aspergillus_candidus	1	0	0	0	0	0	0	0	0	0	0	0	0	0	0	0	0	0	0	0	0	0	0	0	0	0	0	0	0	0	0	0	0	0	0	0	0	0	0	0	0	0	0	0	0	0	0	0	0
Aspergillus_cristatus	1	0	0	0	0	0	0	0	12	0	0	0	0	0	0	0	0	0	0	0	0	0	0	0	0	0	0	0	0	0	0	0	0	0	0	0	0	0	0	0	0	0	0	0	0	0	0	0	0
Aspergillus_ellipticus	1	0	0	0	0	0	0	0	11	0	0	0	0	0	0	0	0	0	0	0	0	0	0	0	0	0	0	0	0	0	0	0	0	0	0	0	0	0	0	0	0	0	0	0	0	0	0	0	0
Aspergillus_fischeri	1	0	0	0	0	0	0	0	28	0	0	0	0	0	0	0	0	0	0	0	0	0	0	0	0	0	0	0	0	0	0	0	0	0	0	0	0	0	0	0	0	0	0	0	0	0	0	0	0
Aspergillus_fumigatus	1	0	0	0	0	0	0	0	18	0	0	0	0	0	0	0	0	0	0	0	0	0	0	0	0	0	0	0	0	0	0	0	0	0	0	0	0	0	0	0	0	0	0	0	0	0	0	0	0
Aspergillus_homomorphus	1	0	0	0	0	0	0	0	3	0	0	0	0	0	0	0	0	0	0	0	0	0	0	0	0	0	0	0	0	0	0	0	0	0	0	0	0	0	0	0	0	0	0	0	0	0	0	0	0
Aspergillus_mulundensis	1	0	0	0	0	0	0	0	3	0	0	0	0	0	0	0	0	0	0	0	0	0	0	0	0	0	0	0	0	0	0	0	0	0	0	0	0	0	0	0	0	0	0	0	0	0	0	0	0
Aspergillus_niger	1	0	0	0	0	0	0	0	0	0	0	0	0	0	0	0	0	0	0	0	0	0	0	0	0	0	0	0	0	0	0	0	5	0	0	0	0	0	0	0	0	0	0	0	0	0	0	0	0
Aspergillus_novofumigatus	1	0	0	0	0	0	0	0	0	0	0	0	0	0	0	0	0	0	0	0	0	0	0	0	0	0	0	0	0	0	0	0	0	0	0	0	0	0	0	0	0	0	0	0	0	0	0	0	0
Aspergillus_rambellii	1	0	0	0	0	0	0	0	14	0	0	0	0	0	0	0	0	0	0	0	0	0	0	0	0	0	0	0	0	0	0	0	0	0	0	0	0	0	0	0	0	0	0	0	0	0	0	0	0
Aspergillus_saccharolyticus	1	0	0	0	0	0	0	0	10	0	0	0	0	0	0	0	0	0	0	0	0	0	0	0	0	0	0	0	0	0	0	0	0	0	0	0	0	0	0	0	0	0	0	0	0	0	0	0	0
Aspergillus_sclerotialis	1	0	0	0	0	0	0	0	18	0	0	0	0	0	0	0	0	0	0	0	0	0	0	0	0	0	0	0	0	0	0	0	0	0	0	0	0	0	0	0	0	0	0	0	0	0	0	0	0
Aspergillus_sclerotiicarbonarius	1	0	0	0	0	0	0	0	5	0	0	0	0	0	0	0	0	0	0	0	0	0	0	0	0	0	0	0	0	0	0	0	0	0	0	0	0	0	0	0	0	0	0	0	0	0	0	0	0
Aspergillus_sclerotioniger	1	0	0	0	0	0	0	0	10	0	0	0	0	0	0	0	0	0	0	0	0	0	0	0	0	0	0	0	0	0	0	0	0	0	0	0	0	0	0	0	0	0	0	0	0	0	0	0	0
Aspergillus_sp._HF37	1	0	0	0	0	0	0	0	12	0	0	0	0	0	0	0	0	0	0	0	0	0	0	0	0	0	0	0	0	0	0	22	0	0	0	0	0	0	0	0	0	0	0	0	0	0	0	0	0
Aspergillus_steynii	1	0	0	0	0	0	0	0	6	0	0	0	0	0	0	0	0	0	0	0	0	0	0	0	0	0	0	0	0	0	0	0	0	0	0	0	0	0	0	0	0	0	0	0	0	0	0	0	0
Aspergillus_taichungensis	1	0	0	0	0	0	0	0	6	0	0	0	0	0	0	0	0	0	0	0	0	0	0	0	0	0	0	0	0	0	0	0	0	0	0	0	0	0	0	0	0	0	0	0	0	0	0	0	0
Aspergillus_tubingensis	1	0	0	0	0	0	0	0	10	0	0	0	0	0	0	0	0	0	0	0	0	0	0	0	0	0	0	0	0	0	0	0	0	0	0	0	0	0	0	0	0	0	0	0	0	0	0	0	0
Aspergillus_turcosus	1	0	0	0	0	0	0	0	3	0	0	0	0	0	0	3	0	0	0	0	0	0	0	0	0	0	0	0	0	0	0	0	0	0	0	0	0	0	0	0	0	0	0	0	0	0	0	0	0
Aspergillus_versicolor	1	0	0	0	0	0	0	0	9	0	0	0	0	0	0	0	0	0	0	0	0	0	0	0	0	0	0	0	0	0	0	0	0	0	0	0	0	0	0	0	0	0	0	0	0	0	0	0	0
Aspergillus_wentii	1	0	0	0	0	0	0	0	18	0	0	0	0	0	0	0	0	0	0	0	0	0	0	0	0	0	0	0	0	0	0	0	0	0	0	0	0	0	0	0	0	0	0	0	0	0	0	0	0
Aster_yellows_phytoplasma	1	0	0	0	0	0	0	0	122	0	0	0	0	0	0	0	0	0	0	0	0	0	0	0	0	0	0	0	0	0	0	0	0	0	0	0	0	0	0	0	0	0	0	0	0	0	0	0	0
Asticcacaulis_biprosthecium	1	0	0	0	0	0	0	0	0	0	0	0	0	0	0	0	0	0	0	0	0	0	0	0	0	0	0	0	0	0	0	0	0	0	0	0	0	0	0	0	0	0	0	0	0	0	0	0	0
Asticcacaulis_sp._AC402	1	0	0	0	0	0	0	0	0	0	0	0	0	0	0	0	0	0	0	0	0	0	0	0	0	0	0	0	0	0	0	0	0	0	0	0	0	0	0	0	0	0	0	0	0	0	0	0	0
Asticcacaulis_sp._YBE204	1	0	0	0	0	0	0	0	0	0	0	0	0	0	0	0	0	0	0	0	0	0	0	0	0	0	0	0	0	0	0	0	0	0	0	0	0	0	0	0	0	0	0	0	0	0	0	0	0
Asticcacaulis_taihuensis	1	0	0	0	0	0	0	0	0	0	0	0	0	0	0	0	0	0	0	0	0	0	0	0	0	0	0	0	6	0	0	0	0	0	0	0	0	0	0	0	0	0	0	0	0	0	0	0	0
Atlantibacter_hermannii	1	0	0	0	0	0	0	0	0	0	0	0	0	0	0	0	0	0	0	0	0	0	0	0	0	0	0	0	0	0	0	0	0	0	0	0	0	0	0	0	0	7	0	0	0	0	0	17	0
Atlantibacter_subterranea	1	0	0	0	0	0	0	0	0	0	0	0	0	0	0	0	0	0	0	0	0	0	0	0	0	0	0	0	0	0	0	0	0	0	0	0	0	0	0	0	7	0	0	0	0	0	0	0	0
Atlantic_salmon_swim_bladder_sarcoma_virus	1	0	14	0	0	0	0	0	0	0	0	0	21	0	4	0	0	0	0	7	0	0	0	0	0	0	11	0	12	11	25	0	0	0	16	0	0	0	0	0	0	0	0	0	0	0	0	0	0
Atopobacter_phocae	1	0	0	0	23	0	0	0	0	0	0	0	0	0	3	0	0	0	6	0	0	11	0	0	4	7	6	0	0	0	0	17	0	0	0	0	0	0	8	11	5	0	0	0	0	0	0	0	0
Atopobacter_sp._AH10	1	0	0	0	40	6	0	0	0	30	0	0	0	0	0	0	26	0	7	3	0	53	18	4	26	31	0	17	8	25	0	57	7	6	5	19	16	0	9	2	34	0	0	0	6	0	0	0	0
Atopobium_deltae	1	0	0	0	51	0	0	0	0	0	0	0	0	0	4	0	48	21	28	0	0	10	0	0	11	5	0	11	14	0	0	6	1	12	0	7	0	0	0	0	39	0	0	0	0	0	0	0	0
Atopobium_fossor	1	0	0	0	28	0	0	0	0	0	0	0	0	0	0	0	7	0	6	3	0	11	0	0	3	4	0	0	0	17	0	14	0	0	4	6	2	0	0	0	23	0	0	0	0	0	0	0	0
Atopobium_minutum	1	0	0	0	0	4	0	0	0	8	0	0	3	0	0	0	5	17	8	0	0	0	0	0	0	0	0	5	3	0	0	5	0	0	0	20	0	0	0	0	20	0	0	0	13	0	6	15	0
Atopobium_sp._BS2	1	0	0	0	3395	98	4	0	0	127	0	0	37	6	149	0	2155	1303	186	0	5	484	98	248	571	132	132	355	31	25	0	1131	0	412	0	738	136	0	0	0	4270	0	0	0	0	11	2	0	28
Atopobium_sp._BV3Ac4	1	0	0	0	6	0	0	0	0	0	0	0	0	0	0	0	0	0	0	0	0	4	2	0	2	0	0	0	0	13	0	0	0	0	5	6	8	0	0	0	0	0	0	0	0	0	0	13	0
Atopobium_sp._HMSC064B08	1	0	0	0	192	5	3	0	0	13	0	0	0	11	9	0	84	18	3	5	0	38	445	0	33	14	1	46	0	497	0	53	0	24	0	1482	9	0	0	0	206	0	0	0	0	4	5	0	0
Atopobium_sp._ICM42b	1	0	0	0	1704	84	0	0	0	38	0	0	22	8	89	0	1481	706	103	0	4	244	24	163	327	72	84	227	18	11	0	610	3	286	0	517	84	0	0	0	2694	0	0	0	0	0	0	0	0
Atopobium_sp._oral_taxon_199	1	0	0	0	161	12	0	0	0	6	0	0	6	5	4	0	111	155	18	0	7	86	321	328	31	16	20	128	28	126	0	96	0	177	0	391	5	0	0	0	268	0	0	0	0	0	0	17	0
Atopobium_sp._oral_taxon_810	1	0	0	0	4	6	0	0	0	0	0	0	0	0	0	0	9	4	0	0	0	4	13	0	14	18	0	0	0	66	0	19	13	8	11	30	25	0	2	0	17	0	0	0	0	0	0	0	0
Atopococcus_tabaci	1	0	0	0	0	0	0	0	0	0	0	0	0	0	0	0	0	0	0	0	0	0	0	0	0	0	0	0	0	0	0	0	0	0	0	0	0	0	0	0	0	0	0	0	2	0	0	0	0
Atopomonas_hussainii	1	0	0	0	0	0	0	0	0	0	0	0	0	0	0	0	0	0	0	0	0	0	0	0	0	0	0	0	0	0	0	0	0	0	0	0	0	0	0	0	0	3	0	0	0	0	0	0	6
Atopostipes_suicloacalis	1	0	0	0	0	0	0	0	0	0	0	0	0	0	0	0	2	0	0	0	0	0	5	0	4	0	0	0	0	0	0	6	0	0	0	5	0	0	6	0	0	0	0	9	6	22	0	0	0
Atractylodes_mild_mottle_virus	1	0	17	0	0	0	0	0	965	0	0	0	0	0	0	0	0	0	0	0	0	0	0	0	0	0	0	0	0	0	0	0	0	0	0	0	0	0	0	0	0	0	0	0	0	0	0	0	0
Atribacteria_bacterium_34_128	1	0	0	0	0	0	0	0	0	0	0	0	0	0	0	0	0	0	0	0	0	0	0	0	0	0	0	0	0	0	0	0	0	0	0	0	0	0	0	0	0	0	4	0	16	3	0	0	3
Atribacteria_bacterium_34_868	1	0	0	0	0	0	0	0	0	0	0	0	0	0	0	0	0	0	0	0	0	0	0	0	0	0	0	0	0	0	0	0	0	0	0	0	0	0	0	0	0	0	0	0	0	0	0	0	0
Atribacteria_bacterium_JGI_0000014_F07	1	0	0	0	0	0	0	0	0	0	0	0	0	0	0	0	0	0	0	0	0	0	0	0	0	0	0	0	0	0	0	0	0	0	0	0	0	0	0	0	0	0	0	0	0	0	0	0	0
Aurantiacibacter_marinus	1	0	0	0	0	0	0	0	0	0	0	0	0	0	0	0	0	0	0	0	0	0	0	0	0	0	0	0	0	0	0	0	0	0	0	0	0	0	0	0	0	0	0	0	0	0	0	0	0
Aurantiacibacter_xanthus	1	0	0	0	0	0	0	0	0	0	0	0	0	0	0	0	0	0	0	0	0	0	0	0	0	0	0	0	0	0	0	0	0	0	0	0	0	0	0	0	3	0	0	0	0	0	0	0	0
Aurantibacter_aestuarii	1	0	0	0	0	0	0	0	0	0	4	0	0	0	0	0	0	0	0	0	0	0	0	0	0	3	0	0	4	0	0	0	0	0	0	0	0	0	0	0	0	0	0	0	0	0	0	0	0
Aurantimicrobium_minutum	1	0	0	0	0	0	0	0	0	0	0	0	0	0	0	0	0	0	0	0	0	0	0	0	0	0	0	0	0	0	0	0	0	0	0	0	0	0	0	0	0	0	0	0	0	0	0	0	0
Aurantimonas_sp._22II_16_19i	1	0	0	0	0	0	0	0	0	0	0	0	0	0	0	0	0	0	0	0	0	0	0	0	0	0	0	0	0	0	0	0	0	0	0	0	0	0	3	0	0	0	0	0	0	0	0	0	0
Aureibaculum_marinum	1	0	0	0	0	0	0	0	0	0	0	0	0	0	0	0	0	0	0	0	0	0	0	0	0	0	0	0	0	4	0	0	0	0	0	0	3	0	0	0	0	0	0	0	0	0	0	0	0
Aureicoccus_marinus	1	0	0	0	0	0	0	0	0	0	0	0	0	0	0	0	0	0	0	0	0	0	0	0	0	0	0	0	0	0	0	0	0	0	0	0	0	0	0	0	0	0	0	0	0	0	0	0	0
Aureimonas_altamirensis	1	0	0	0	0	0	0	0	8	0	0	0	0	0	0	0	0	0	0	0	0	0	0	0	0	0	0	0	0	0	0	0	0	0	0	0	0	0	0	0	0	0	0	0	0	0	0	0	0
Aureimonas_jatrophae	1	0	0	0	0	0	0	0	0	0	0	0	0	0	0	0	0	0	0	0	0	0	0	0	0	0	0	0	0	0	0	0	0	0	0	0	0	0	0	0	0	0	0	0	0	2	0	0	0
Aureimonas_sp._AU12	1	0	0	6	0	0	0	0	0	0	0	0	0	0	0	0	0	0	0	5	0	0	0	0	0	0	0	0	0	0	0	0	0	0	0	0	0	0	0	0	0	0	0	0	0	0	0	0	0
Aureimonas_sp._AU20	1	0	0	0	0	0	0	0	0	0	0	0	0	0	0	0	0	0	0	0	0	0	0	0	0	0	0	0	0	0	0	9	0	0	0	0	0	0	0	0	0	0	0	0	0	0	0	0	0
Aureimonas_sp._Leaf324	1	0	0	0	0	0	0	0	11	0	0	0	0	0	0	0	0	0	0	0	0	0	0	0	0	0	0	0	0	0	0	0	0	0	0	0	0	0	0	0	0	0	0	0	0	0	0	0	0
Aureimonas_sp._Leaf427	1	0	20	0	0	0	0	0	1890	0	0	0	8	0	0	34	0	0	0	0	0	0	18	0	0	0	0	0	0	0	0	0	0	0	0	0	0	0	0	0	0	0	0	0	0	0	0	0	0
Aureimonas_sp._Leaf454	1	0	0	0	0	0	0	0	0	0	0	0	0	0	0	0	0	0	0	0	0	0	0	0	0	0	6	0	0	0	0	0	0	0	0	0	0	0	0	0	0	0	0	0	0	0	0	0	0
Aureimonas_sp._N4	1	0	0	0	0	0	0	0	0	0	0	0	0	0	0	0	0	0	13	0	0	0	0	0	0	0	0	0	0	0	0	0	0	0	0	0	0	0	0	0	0	0	0	0	0	0	0	0	0
Aureimonas_ureilytica	1	0	0	0	0	0	0	0	0	0	0	0	0	0	0	0	0	0	0	0	0	0	0	0	0	0	0	0	0	0	0	0	4	0	0	0	0	0	0	0	0	0	0	0	0	0	0	0	0
Aureispira_sp._CCB_QB1	1	0	0	0	0	0	0	0	10	0	0	0	0	0	0	0	0	0	0	0	0	0	4	0	0	7	0	0	0	0	0	0	0	0	0	14	0	0	0	0	0	0	0	0	0	0	0	4	0
Aureitalea_marina	1	0	0	0	0	0	0	0	0	0	0	0	0	0	0	0	0	0	0	0	0	0	0	0	0	0	0	0	0	0	0	8	0	0	0	0	0	0	0	0	4	0	0	0	0	0	0	0	0
Aureobasidium_melanogenum	1	0	0	0	0	0	0	0	6	0	0	0	0	0	0	0	0	0	0	0	0	0	0	0	0	0	0	0	0	0	0	0	0	0	0	0	0	0	0	0	0	0	0	0	0	0	0	0	0
Aureobasidium_pullulans	1	0	0	0	0	0	0	0	7	0	0	0	0	0	0	0	0	0	0	0	0	0	0	0	0	0	0	0	0	0	0	0	0	0	0	0	0	0	0	0	0	0	0	0	0	0	0	0	0
Auricularia_subglabra	1	0	0	0	0	0	0	0	12	0	0	0	0	0	0	0	0	0	0	0	0	0	0	0	0	0	0	0	0	0	0	0	0	0	0	0	0	0	0	0	0	0	0	0	0	0	0	0	0
Auritidibacter_ignavus	1	0	0	0	0	0	0	0	0	0	0	0	0	0	0	0	0	0	0	0	0	0	0	0	0	0	0	10	0	0	0	7	0	0	0	4	0	0	0	0	0	0	0	0	0	0	0	0	0
Austwickia_chelonae	1	0	0	0	0	0	0	0	0	0	0	0	0	0	0	0	0	0	0	0	0	0	0	0	0	0	0	0	0	0	0	0	0	0	0	0	0	5	0	0	0	0	0	0	0	0	0	0	0
Avian_coronavirus	1	0	0	0	0	0	0	0	1	0	0	0	0	0	0	0	0	0	0	0	0	0	0	0	0	0	0	0	0	0	3	0	0	0	0	0	0	0	0	0	0	0	0	0	0	0	0	0	0
Avian_myeloblastosis_virus	1	0	0	0	0	0	0	0	20	0	0	0	0	0	0	0	0	0	0	0	0	0	0	0	0	0	0	0	0	0	0	0	0	0	0	0	0	0	0	0	0	0	0	0	0	0	0	0	0
Avian_retrovirus_IC10	1	0	0	0	0	0	0	0	0	0	0	0	5	0	0	0	0	0	0	0	0	0	0	0	0	0	0	0	0	0	0	0	0	0	0	0	0	0	0	0	0	0	0	0	0	0	0	0	0
Avian_sarcoma_virus	1	0	0	0	0	0	0	4	0	0	0	0	0	0	0	0	0	0	0	0	0	0	0	0	0	4	0	0	0	0	0	0	0	9	0	0	0	0	0	0	0	0	0	0	0	0	0	0	0
Avibacterium_avium	1	0	0	0	7	0	0	0	0	8	3	0	0	0	0	0	0	4	0	0	0	4	0	0	0	0	0	1	0	0	0	194	0	0	0	0	0	0	0	5	0	0	0	0	0	0	0	0	0
Avibacterium_endocarditidis	1	0	0	0	16	0	0	0	0	0	0	0	0	0	0	0	4	0	0	0	0	0	0	0	0	4	0	0	0	0	0	15	0	0	0	0	0	0	0	0	0	0	0	0	0	0	0	0	0
Avibacterium_gallinarum	1	0	0	0	7	0	0	0	0	0	0	0	0	0	0	0	0	0	0	0	0	0	3	0	0	8	0	0	0	0	0	7	0	0	0	0	0	0	0	0	0	0	0	0	0	0	0	0	0
Avibacterium_paragallinarum	1	0	2	5	101	32	39	16	0	35	148	0	14	82	12	0	16	54	69	64	6	103	44	75	63	76	10	85	8	3	18	287	9	16	52	38	39	0	22	51	86	0	4	0	0	0	2	10	0
Avibacterium_volantium	1	0	0	0	24	0	0	0	0	0	8	0	0	0	0	0	0	0	0	5	0	0	0	3	7	7	0	0	0	0	0	104	4	0	0	0	0	0	0	0	0	0	0	0	0	0	0	0	0
Avrilella_dinanensis	1	0	0	0	22	0	0	0	0	3	0	0	0	4	0	0	0	5	0	0	0	16	0	0	10	57	0	16	0	0	0	72	3	0	6	0	0	0	0	0	41	0	0	0	0	0	0	0	0
Azoarcus_olearius	1	0	0	0	0	0	0	0	0	0	0	0	0	0	3	0	0	3	0	0	0	0	0	0	0	0	0	0	0	0	0	0	0	0	0	0	0	0	0	0	0	0	0	0	0	0	0	0	0
Azoarcus_sp.	1	0	0	0	0	0	0	0	0	0	0	0	0	0	0	0	0	0	0	0	0	3	0	0	0	0	0	0	0	0	0	0	0	0	0	0	0	0	0	0	0	0	0	0	0	0	0	0	0
Azoarcus_sp._CIB	1	0	0	0	0	0	0	0	0	0	0	0	0	0	0	0	0	0	0	0	0	0	0	0	0	0	0	0	0	0	0	0	0	0	0	0	0	0	0	0	0	0	0	0	0	0	0	0	0
Azobacteroides_phage_ProJPt_Bp1	1	0	0	0	0	0	0	0	0	0	0	0	0	0	0	0	0	0	0	0	0	3	0	0	0	0	0	0	0	5	0	0	0	0	0	0	0	0	0	0	0	9	0	0	0	705	0	0	0
Azohydromonas_australica	1	0	0	0	0	0	0	0	0	5	0	0	0	0	0	0	0	0	0	0	0	0	0	0	0	0	0	0	0	0	0	0	0	0	0	0	0	0	0	0	0	0	0	0	0	0	0	0	0
Azohydromonas_lata	1	0	0	0	0	0	0	0	0	4	0	0	0	0	0	0	0	0	0	0	0	3	0	0	0	0	0	0	0	0	0	0	0	0	0	0	0	0	0	0	0	0	0	0	0	0	0	0	0
Azonexus_fungiphilus	1	0	0	0	0	0	0	0	0	0	3	0	21	0	0	0	0	0	0	0	0	0	0	0	0	0	0	0	0	0	0	0	0	0	0	0	0	0	0	0	0	0	0	0	0	0	0	0	0
Azonexus_hydrophilus	1	0	0	0	0	0	0	0	0	3	0	0	14	0	0	0	0	0	0	0	0	0	0	0	0	0	0	0	0	0	0	0	0	0	0	0	0	0	5	0	0	0	0	0	0	0	0	0	0
Azorhizobium_caulinodans	1	0	0	0	0	0	5	0	0	0	0	0	0	0	0	0	0	0	0	0	0	0	0	0	0	0	0	0	0	0	0	0	0	0	0	0	0	0	0	0	0	0	0	0	0	0	0	0	0
Azorhizobium_doebereinerae	1	0	0	0	0	0	0	0	0	0	0	0	0	0	0	0	0	0	0	0	0	0	0	0	0	0	0	0	0	0	0	0	0	0	0	0	3	0	0	0	0	0	0	0	0	0	0	0	0
Azospira_oryzae	1	0	0	0	14	0	2	0	0	3	0	0	0	0	0	2	0	0	0	6	0	0	0	0	0	9	0	0	4	3	0	0	0	0	0	0	0	0	0	0	0	0	0	0	0	0	0	0	0
Azospirillum_brasilense	1	0	0	0	0	0	0	0	0	0	0	0	0	0	0	0	0	0	0	0	0	3	0	0	0	0	0	0	0	4	0	3	0	0	0	0	6	0	0	0	0	0	0	0	0	0	0	0	0
Azospirillum_doebereinerae	1	0	0	0	0	0	0	0	4	0	0	0	0	0	0	0	0	0	0	0	0	0	0	0	0	0	0	0	0	0	0	0	0	0	0	0	0	0	4	0	0	0	0	0	0	0	0	0	0
Azospirillum_griseum	1	0	0	0	0	0	0	0	0	0	0	0	0	0	0	0	0	0	0	0	0	0	0	0	0	0	0	0	0	0	0	0	0	0	0	0	7	0	0	0	0	0	0	0	0	0	0	0	0
Azospirillum_halopraeferens	1	0	0	0	0	0	5	0	0	0	0	0	0	0	0	0	0	0	0	0	0	0	0	0	0	0	0	0	0	0	0	0	0	0	0	0	0	0	0	0	0	0	0	0	0	0	0	0	0
Azospirillum_humicireducens	1	0	0	0	0	0	0	0	0	0	0	0	0	0	0	0	0	0	0	0	0	0	0	0	0	0	0	0	0	7	0	0	0	0	0	0	0	0	0	0	0	0	0	0	0	0	0	0	0
Azospirillum_lipoferum	1	0	0	0	0	0	0	0	0	0	0	0	0	0	0	0	0	0	0	0	0	0	0	0	0	0	0	0	0	0	0	0	0	0	0	0	3	0	0	0	4	0	0	0	0	0	0	0	0
Azospirillum_oryzae	1	0	0	0	0	0	0	0	0	0	0	0	0	0	0	0	0	0	0	0	0	0	0	0	0	0	0	0	0	0	0	0	4	0	0	0	0	0	0	0	0	0	0	0	0	0	0	0	0
Azospirillum_sp.	1	0	0	0	0	0	0	0	0	0	0	0	0	0	0	0	0	0	0	0	0	0	0	0	0	0	0	0	0	0	0	0	3	0	0	0	9	0	0	0	3	12	17	12	9	7	0	41	13
Azospirillum_sp._47_25	1	0	0	0	12	0	0	0	0	10	0	0	0	0	0	0	0	0	0	0	0	0	0	0	0	0	0	0	0	0	0	4	0	0	0	0	0	0	0	0	0	0	0	0	0	0	0	0	0
Azospirillum_sp._51_20	1	0	0	0	19	0	0	0	0	0	0	0	4	4	0	0	0	6	0	0	0	3	0	0	0	25	0	24	0	9	0	46	13	0	5	0	37	0	0	0	46	0	0	2	0	0	0	0	0
Azospirillum_sp._B4	1	0	0	0	0	0	0	0	0	0	0	0	0	0	0	0	0	0	0	0	0	0	0	0	0	0	0	0	0	0	0	0	0	0	0	0	0	0	0	0	0	0	0	0	0	0	0	0	0
Azospirillum_sp._CAG_239	1	0	0	0	0	0	0	0	0	7	0	0	0	0	0	0	0	0	0	0	0	3	3	0	0	0	0	0	0	0	0	0	4	0	0	0	19	0	3	0	8	0	0	0	0	0	0	0	0
Azospirillum_sp._CAG_260	1	0	0	0	0	0	0	0	0	0	0	0	0	0	0	0	0	0	0	0	0	0	0	0	0	45	0	0	0	0	0	0	0	0	0	0	3	0	0	0	4	0	0	0	0	0	0	0	0
Azospirillum_sp._TSH58	1	0	0	0	0	0	0	0	0	0	0	0	0	0	0	0	0	0	0	0	0	0	0	0	0	0	0	0	0	0	0	5	0	0	0	0	0	0	0	0	0	0	0	0	0	0	0	0	0
Azospirillum_sp._TSH64	1	0	0	0	0	0	0	0	0	0	0	0	0	0	0	0	0	0	0	0	0	0	0	0	0	0	0	0	0	0	0	0	0	0	0	0	0	0	0	0	0	0	0	0	0	0	0	0	0
Azospirillum_sp._TSO22_1	1	0	0	0	0	0	0	0	4	0	0	0	0	0	0	0	0	0	0	0	0	0	0	0	0	0	0	0	0	0	0	0	5	0	0	0	4	0	8	0	0	0	0	0	0	0	0	0	0
Azospirillum_sp._TSO35_2	1	0	0	0	0	0	0	0	0	0	0	0	0	0	0	0	0	0	0	0	0	0	0	3	0	0	0	0	0	0	0	0	0	0	0	0	0	0	0	0	0	0	0	0	0	0	0	0	0
Azospirillum_sp._TSO5	1	0	0	0	0	0	0	0	0	0	0	0	0	0	0	0	0	0	0	0	0	4	0	0	0	0	0	0	0	0	0	0	0	0	0	0	0	0	0	0	0	0	0	0	0	0	0	0	0
Azospirillum_thermophilum	1	0	0	0	6	0	0	0	0	0	0	0	0	0	0	0	0	0	0	0	0	0	0	0	0	0	0	0	0	7	0	0	0	0	0	0	5	0	0	0	0	0	0	0	0	0	0	0	0
Azospirillum_thiophilum	1	0	0	0	0	0	0	0	0	0	0	0	0	0	0	0	0	0	0	0	0	3	0	0	0	0	0	0	0	0	0	0	0	0	0	0	5	0	0	0	0	0	0	0	0	0	0	0	0
Azotobacter_beijerinckii	1	0	0	0	18	0	0	0	0	0	0	0	0	0	0	0	0	0	0	0	0	0	0	0	0	0	0	0	8	0	0	0	0	0	9	0	4	0	5	0	8	0	0	22	0	0	0	0	0
Azotobacter_chroococcum	1	0	0	0	0	0	0	0	0	5	0	0	0	0	0	0	0	0	0	4	0	0	0	0	0	0	0	0	0	3	0	0	0	0	0	0	0	0	0	0	0	0	0	0	0	0	0	0	0
Azotobacter_vinelandii	1	0	0	0	0	0	18	0	0	6	0	0	22	0	0	0	0	0	0	13	0	0	0	0	0	0	0	0	0	0	4	10	0	0	0	0	0	0	0	0	0	0	0	0	7	0	0	0	0
Azovibrio_restrictus	1	0	0	0	0	0	0	0	0	0	0	0	0	0	0	0	0	0	0	0	0	0	0	0	0	8	0	0	0	0	0	0	0	0	0	0	0	0	0	0	0	0	0	0	0	0	0	0	0
Baaleninema_simplex	1	0	0	0	0	0	0	0	11	5	0	0	0	0	0	0	0	0	0	0	0	0	0	0	0	7	0	0	0	0	0	0	0	0	0	0	0	0	0	0	0	0	0	0	0	0	0	0	0
Babjeviella_inositovora	1	0	0	0	0	0	0	0	6	0	0	0	0	0	0	0	0	0	0	0	0	0	0	0	0	3	0	0	0	0	0	0	0	0	0	0	0	0	0	0	0	0	0	0	0	0	0	0	0
Baboon_endogenous_virus	1	35	0	0	0	0	15	27	0	25	0	0	0	0	0	0	0	0	0	0	0	0	0	0	0	0	0	0	0	0	0	0	34	45	0	15	32	0	0	0	0	0	0	0	0	0	0	0	0
Bacillaceae_bacterium	1	0	0	0	0	0	0	0	0	0	0	0	0	0	0	0	0	0	0	0	0	0	0	0	0	0	0	0	0	0	0	0	0	0	0	0	4	0	0	0	0	0	0	0	0	0	0	0	0
Bacillaceae_bacterium_G1	1	0	0	0	0	0	0	0	0	0	0	0	0	0	0	0	0	0	0	0	0	0	0	0	0	0	0	0	0	0	0	0	0	0	0	0	0	0	0	0	0	0	0	0	0	0	0	0	0
Bacillaceae_bacterium_JMAK1	1	0	0	0	0	0	0	0	0	0	0	0	0	0	0	0	0	0	0	0	0	0	0	0	4	0	0	0	0	0	0	0	0	0	0	0	0	0	0	0	0	0	0	0	0	0	0	0	0
Bacillaceae_bacterium_SAOS_7	1	0	0	0	0	0	0	0	0	0	0	0	0	0	0	0	0	0	0	0	0	0	0	0	0	0	0	0	0	0	0	0	0	0	0	0	0	0	0	0	0	0	0	0	0	0	0	0	0
Bacillaceae_bacterium_SAS_127	1	0	0	0	0	0	0	0	0	0	0	0	0	0	0	0	0	5	0	0	0	0	0	0	0	0	0	0	0	0	0	0	0	0	0	0	0	0	3	0	0	0	0	0	0	6	0	0	0
Bacilli_bacterium	1	0	0	0	0	0	0	0	0	0	0	0	0	0	0	0	0	0	0	0	0	0	0	0	0	0	0	0	0	0	0	0	0	0	0	0	4	0	0	0	12	0	0	0	0	0	0	0	0
Bacilliculturomica_massiliensis	1	0	0	0	134	0	0	0	0	30	0	0	0	7	0	0	56	13	0	6	0	9	3	0	9	27	0	7	0	8	0	214	0	5	0	0	0	0	0	0	5	1	1	43	103	168	28	3	6
Bacillus_acidicola	1	0	0	0	0	0	0	0	0	0	0	0	0	0	0	0	0	0	0	0	0	0	0	0	0	0	0	3	0	0	0	0	0	0	0	0	4	0	0	0	0	0	0	0	0	0	0	0	0
Bacillus_aerius	1	0	0	0	0	0	0	0	0	0	0	0	0	0	0	0	0	0	0	0	0	0	0	0	9	0	0	0	2	0	0	0	7	0	0	0	4	0	0	0	0	0	0	0	0	0	0	0	0
Bacillus_aerophilus	1	0	0	0	0	0	0	0	0	0	0	0	0	0	0	0	0	0	0	0	0	0	0	0	0	0	0	0	0	0	0	0	0	0	0	0	0	0	0	0	8	0	0	0	0	0	0	0	0
Bacillus_aidingensis	1	0	0	0	0	0	0	0	0	0	0	0	0	11	0	0	0	4	0	0	0	0	22	0	0	4	0	0	6	0	0	14	0	0	0	0	5	0	0	0	0	0	0	0	0	0	0	0	0
Bacillus_albus	1	0	0	0	0	0	0	0	0	0	0	0	0	0	0	0	0	0	0	0	0	0	0	0	0	0	0	0	0	0	0	0	0	0	0	0	0	0	0	0	0	0	0	0	0	0	0	0	0
Bacillus_alkalicellulosilyticus	1	0	0	0	0	0	0	0	0	0	0	0	0	0	0	0	0	0	0	0	0	0	0	0	4	0	0	0	0	4	0	0	0	0	0	0	0	0	0	0	2	0	0	0	0	0	0	0	0
Bacillus_alkalisoli	1	0	0	0	0	0	0	0	0	0	0	0	0	0	0	0	0	0	0	0	0	0	0	0	0	0	0	0	0	0	0	0	0	0	0	0	0	0	0	0	0	15	0	0	0	174	0	0	0
Bacillus_altitudinis	1	0	0	0	8	0	0	0	0	0	0	0	3	0	0	0	8	0	0	0	0	0	0	0	4	0	0	0	0	0	0	0	0	0	0	0	0	0	4	0	6	94	0	0	0	1	0	0	0
Bacillus_alveayuensis	1	0	0	5	0	5	0	0	0	0	0	0	0	0	0	0	0	6	0	6	0	7	0	0	3	0	0	0	0	11	0	0	0	8	0	3	0	0	0	0	0	0	0	0	0	0	0	0	657
Bacillus_amyloliquefaciens	1	0	0	0	0	0	0	0	0	0	0	0	0	0	0	0	0	0	0	0	0	8	0	0	0	0	0	0	0	0	0	0	3	0	0	0	0	0	0	0	0	0	0	0	7	52	0	0	0
Bacillus_andreraoultii	1	0	0	0	0	5	0	0	0	0	0	0	0	3	0	0	7	0	0	0	0	0	8	0	0	0	0	40	0	0	0	9	0	0	0	0	0	0	0	0	0	0	0	0	0	0	12	0	0
Bacillus_anthracis	1	0	0	0	4	0	0	0	0	0	0	0	124	3	0	0	0	0	0	0	0	8	0	3	0	2	3	3	0	0	0	6	0	0	0	0	0	0	0	0	0	0	17	0	0	0	0	3	2
Bacillus_atrophaeus	1	0	0	0	0	0	0	0	0	0	0	0	0	0	0	0	0	0	0	0	0	0	0	0	0	0	0	0	0	0	0	0	0	0	0	0	0	0	0	0	0	0	0	0	0	0	0	0	0
Bacillus_badius	1	0	0	0	3	0	0	0	0	0	0	0	0	5	0	0	0	3	0	0	0	0	0	0	0	0	0	0	0	3	0	4	0	0	0	0	1	0	0	0	0	0	0	0	4	0	0	0	0
Bacillus_beveridgei	1	0	0	0	0	0	0	0	0	0	0	0	0	3	0	0	0	0	0	0	0	0	0	0	0	0	0	0	0	0	0	0	0	0	0	0	0	0	0	0	0	0	0	0	0	0	0	0	0
Bacillus_bingmayongensis	1	0	0	0	0	0	0	0	0	0	0	0	0	0	0	0	0	0	0	0	0	0	0	0	0	0	0	0	0	0	0	0	0	0	0	0	0	0	0	0	0	0	0	0	0	0	0	0	0
Bacillus_canaveralius	1	0	0	0	0	0	0	0	0	0	0	0	0	0	0	0	0	0	0	0	0	0	0	0	0	0	0	0	0	4	0	7	0	0	0	0	0	0	0	0	0	0	3	0	0	2	0	0	0
Bacillus_cecembensis	1	0	0	0	0	0	0	0	0	0	0	0	0	0	0	0	0	0	0	0	0	0	0	0	0	12	0	4	0	0	0	0	0	0	0	0	0	0	0	0	3	0	0	0	0	0	0	0	3
Bacillus_cereus	1	1636	1079	1072	302	468	1134	763	0	2221	1612	434	703	757	3125	844	1064	534	372	726	2165	519	376	1102	1044	434	1058	444	2106	447	4158	1117	2772	2924	1462	1120	2879	1354	2353	2194	984	62	58	26	295	1284	31	456	213
Bacillus_cihuensis	1	0	0	0	0	0	0	0	0	0	0	0	0	0	0	0	0	0	6	5	0	0	8	8	0	0	0	0	0	0	0	0	0	0	0	9	0	0	0	0	0	0	0	0	0	11	5	0	0
Bacillus_coahuilensis	1	0	0	0	0	0	0	0	0	0	0	0	0	0	0	6	0	0	0	0	0	0	0	0	0	0	0	0	0	0	0	0	0	0	0	0	0	0	0	0	0	7	0	0	4	154	0	0	0
Bacillus_cytotoxicus	1	0	0	0	1	0	0	0	0	0	0	0	0	0	0	0	0	0	0	0	0	0	0	0	0	0	0	4	0	0	0	0	0	0	0	0	0	0	0	0	0	0	0	0	0	0	0	0	0
Bacillus_dafuensis	1	0	0	0	0	0	0	0	0	1	0	0	0	0	0	0	0	4	0	0	0	5	0	0	0	13	0	0	0	0	0	13	0	0	0	0	0	0	0	0	0	0	0	0	0	0	0	0	0
Bacillus_dakarensis	1	0	0	0	0	0	0	0	0	0	0	0	0	0	0	0	0	0	0	0	0	0	0	0	0	0	0	0	0	0	0	0	0	0	0	0	0	0	0	0	0	0	0	0	16	50	12	0	0
Bacillus_dielmonensis	1	0	0	0	0	0	0	0	0	0	0	0	0	0	0	0	0	0	0	0	0	0	0	0	0	0	0	0	0	0	0	0	0	0	0	0	0	0	0	0	0	0	0	14	0	0	0	0	0
Bacillus_enclensis	1	0	0	0	6	0	0	0	0	3	0	0	0	5	0	0	0	0	0	0	0	0	0	0	3	0	0	0	0	0	0	9	0	0	0	0	0	0	0	0	0	0	0	0	0	0	0	0	0
Bacillus_freudenreichii	1	0	0	0	0	0	0	0	0	0	0	0	0	0	0	0	0	0	0	0	0	0	0	0	0	7	0	0	0	0	0	0	0	0	0	0	0	0	0	0	0	0	0	0	0	0	0	0	0
Bacillus_fungorum	1	0	0	0	6	0	0	0	0	0	0	0	0	0	0	0	0	0	0	0	0	3	0	0	0	2	0	0	0	0	0	0	0	0	0	0	8	0	0	0	4	0	0	0	0	0	0	0	0
Bacillus_gaemokensis	1	0	0	0	0	0	0	0	0	0	0	0	0	0	0	0	0	0	0	0	0	0	0	0	0	0	13	0	0	0	0	0	0	0	0	0	0	0	0	0	0	0	0	0	0	0	0	0	0
Bacillus_glennii	1	0	0	0	0	0	0	0	0	0	0	0	0	0	0	0	0	0	0	0	0	0	0	0	0	0	0	0	0	0	0	0	0	0	0	0	0	0	0	0	0	0	0	0	0	0	0	0	0
Bacillus_glycinifermentans	1	0	0	0	0	0	0	0	0	0	0	0	0	0	0	0	0	0	0	0	0	0	0	0	0	0	0	0	0	0	0	0	0	0	0	0	0	0	0	0	0	0	0	0	0	0	0	0	0
Bacillus_gobiensis	1	0	0	0	0	0	0	0	8	0	0	0	0	0	0	0	0	0	0	0	0	0	5	0	1	0	0	0	0	0	0	0	0	0	0	0	0	0	0	0	0	0	0	0	0	0	0	0	0
Bacillus_halotolerans	1	0	0	0	0	0	0	0	0	0	0	0	0	0	0	0	0	0	0	0	0	0	0	5	0	0	0	0	0	5	0	4	0	0	0	0	0	0	0	0	0	0	0	0	0	0	0	0	0
Bacillus_infantis	1	0	0	0	0	0	0	0	0	0	0	0	0	0	0	0	0	0	0	0	0	0	0	0	0	0	0	0	0	0	0	0	0	0	0	0	0	0	0	0	0	0	0	0	0	0	0	0	0
Bacillus_kwashiorkori	1	0	0	0	0	0	0	0	0	0	0	0	0	0	0	0	0	0	0	0	0	0	0	0	0	0	0	0	0	0	0	4	0	44	0	0	0	0	0	0	0	0	0	1	0	0	10	0	0
Bacillus_lacisalsi	1	0	0	0	4	0	0	0	0	0	0	0	0	0	0	0	0	0	0	0	0	0	0	0	0	0	0	0	0	0	0	0	0	0	0	0	0	0	0	0	0	0	0	0	0	0	0	0	0
Bacillus_licheniformis	1	0	0	0	43	4	0	0	0	0	0	0	0	33	8	0	18	0	10	0	0	16	7	2	4	17	0	0	0	0	0	48	4	38	128	20	3	0	9	32	7	0	0	0	11	0	374	6	0
Bacillus_manliponensis	1	0	0	0	0	0	0	0	0	4	0	0	0	0	3	0	0	0	0	0	0	2	0	0	0	0	0	3	0	0	0	15	0	0	0	0	0	0	0	0	0	0	0	0	0	0	0	0	0
Bacillus_marinisedimentorum	1	0	0	0	0	0	0	0	0	0	0	0	0	0	0	0	0	0	0	0	0	0	0	0	0	6	0	0	0	0	0	3	0	0	0	0	0	0	0	0	0	0	0	0	0	0	0	0	0
Bacillus_massiliglaciei	1	0	0	0	0	0	0	0	0	0	0	0	0	0	0	0	0	3	0	0	0	0	0	0	0	0	0	0	0	0	0	0	0	0	0	0	0	0	0	0	0	0	0	0	0	0	0	0	0
Bacillus_massiliigabonensis	1	0	0	0	0	0	0	0	0	0	0	0	0	0	0	0	0	0	0	0	0	0	0	0	0	0	0	0	0	0	0	3	0	0	0	0	0	0	0	0	0	0	0	0	0	0	0	0	0
Bacillus_massilioanorexius	1	0	0	0	0	0	0	0	0	7	0	0	0	0	0	0	0	0	0	0	0	0	0	0	7	0	0	0	0	0	0	4	6	0	0	0	11	3	0	0	0	0	0	0	0	0	0	0	0
Bacillus_massiliogorillae	1	0	0	0	0	0	0	0	0	0	0	0	0	0	0	0	0	0	0	0	0	0	0	0	0	0	0	0	0	0	0	0	0	0	0	0	0	0	0	0	0	0	0	0	0	0	0	0	2
Bacillus_massilionigeriensis	1	0	0	0	3	4	0	0	0	0	5	0	0	0	0	0	4	0	0	5	0	4	0	0	9	0	0	8	0	0	0	6	0	0	0	0	0	4	0	0	2	0	0	0	0	0	0	0	0
Bacillus_mediterraneensis	1	0	0	0	0	0	0	0	0	0	0	0	0	0	0	0	0	0	0	0	0	0	5	0	0	0	0	1	0	6	0	8	0	5	0	0	0	0	0	0	0	0	0	0	0	0	0	0	0
Bacillus_methanolicus	1	0	0	0	0	0	0	0	0	0	0	0	0	0	0	0	0	0	0	0	0	0	4	0	0	0	0	0	0	8	0	0	0	0	0	0	0	0	0	0	0	0	0	0	0	0	0	0	0
Bacillus_mobilis	1	0	0	0	0	0	0	0	0	0	0	0	0	0	0	0	0	0	0	0	0	0	0	0	4	13	0	0	0	5	0	0	0	0	0	0	0	0	0	0	0	0	0	0	0	0	0	0	0
Bacillus_mojavensis	1	0	0	0	0	0	0	0	0	0	0	0	0	0	0	0	0	0	0	0	0	0	0	0	0	0	0	0	0	0	0	0	0	0	0	0	0	0	0	0	0	0	0	0	0	0	0	0	0
Bacillus_mycoides	1	0	0	0	0	0	0	0	0	3	0	0	0	0	0	0	0	6	0	0	0	3	5	0	0	3	0	0	0	0	0	20	0	0	0	5	0	0	0	0	0	0	0	0	5	63	0	0	0
Bacillus_nakamurai	1	0	0	0	0	0	0	0	0	0	0	0	0	0	0	0	0	0	0	0	0	0	0	0	0	0	0	0	0	0	0	0	0	0	0	0	0	0	0	0	0	0	0	0	0	0	0	0	0
Bacillus_ndiopicus	1	0	0	0	0	0	0	0	0	0	0	0	0	0	0	0	0	0	0	0	0	0	0	0	0	0	0	0	0	0	0	0	0	0	0	0	4	0	0	0	0	0	0	0	0	0	0	0	0
Bacillus_niameyensis	1	0	0	0	0	0	0	0	0	0	0	0	0	0	0	0	0	8	0	0	0	0	2	0	1	0	0	0	0	3	0	8	0	0	0	0	0	0	5	0	3	0	0	2	0	42	0	4	3
Bacillus_nitratireducens	1	0	0	0	0	0	0	0	0	0	0	0	0	0	0	0	0	0	0	0	0	0	0	0	0	0	0	0	0	0	0	6	0	0	0	0	0	0	0	0	0	0	0	0	0	0	0	0	0
Bacillus_obstructivus	1	0	0	0	0	0	0	0	0	0	0	0	0	0	0	0	0	0	0	0	0	0	0	0	0	0	0	0	0	0	0	0	0	0	0	0	0	0	0	0	0	0	0	0	0	0	0	0	0
Bacillus_oleivorans	1	0	0	0	0	0	0	0	0	8	0	0	0	0	0	0	0	0	0	0	0	0	0	0	0	4	0	0	0	0	0	0	0	0	0	0	0	0	0	0	0	0	0	0	0	0	18	0	0
Bacillus_paralicheniformis	1	587	211	399	0	209	702	490	0	143	476	168	238	790	673	0	77	313	717	0	414	612	1187	19	846	159	353	98	478	667	940	543	169	785	0	294	583	227	2595	1477	45	0	0	0	0	0	0	0	0
Bacillus_paramycoides	1	0	0	0	0	0	0	0	0	0	0	0	0	0	0	0	0	0	16	0	0	0	0	0	0	0	0	0	0	0	0	0	0	0	0	0	0	0	0	0	28	0	0	0	0	0	0	0	0
Bacillus_phage_0305phi8_36	1	0	0	0	7	0	0	0	0	0	0	0	0	0	0	0	0	0	11	0	0	0	11	0	3	0	0	0	0	0	0	0	0	0	0	0	0	0	0	0	0	0	0	0	0	0	0	0	0
Bacillus_phage_11143	1	0	0	0	0	0	0	0	0	0	0	0	0	0	0	0	0	0	0	0	0	0	0	0	0	0	0	0	0	0	0	0	0	0	0	0	0	0	0	0	0	0	0	0	0	0	0	0	0
Bacillus_phage_Anath	1	0	0	0	0	0	0	0	0	0	0	0	0	0	0	0	0	0	0	0	0	0	8	0	0	0	0	0	0	0	0	0	0	0	0	0	0	0	0	0	0	0	0	0	0	0	0	0	0
Bacillus_phage_AR9	1	0	0	4	169	4	5	0	0	32	12	0	41	170	11	0	1101	234	604	0	0	100	117	10	55	110	77	95	60	90	13	209	87	327	34	64	99	6	12	152	533	0	0	0	0	0	0	0	0
Bacillus_phage_BCP01	1	0	0	0	0	0	0	0	0	0	0	0	0	0	0	0	0	15	0	0	0	0	0	0	0	0	0	0	0	0	0	0	0	0	0	0	0	0	0	0	0	0	0	0	0	0	0	0	0
Bacillus_phage_BSP9	1	0	0	0	0	0	0	0	0	0	0	0	0	0	0	0	0	0	0	0	0	0	0	0	0	0	0	0	0	0	0	3	0	0	0	0	0	0	0	0	0	0	0	0	0	0	0	0	0
Bacillus_phage_DIGNKC	1	0	0	0	0	0	0	0	0	0	0	0	0	0	0	0	0	0	0	0	0	0	0	0	0	0	0	0	0	0	0	0	0	0	0	0	0	0	0	0	0	0	0	0	0	0	0	0	0
Bacillus_phage_PBC2	1	0	0	0	0	0	0	0	0	0	0	0	0	0	0	0	0	0	24	0	0	0	0	0	0	3	0	0	0	0	4	0	0	0	0	0	0	0	0	0	0	0	0	0	4	0	0	0	0
Bacillus_phage_PBC5	1	0	0	0	0	0	0	0	0	0	0	0	0	0	0	0	0	0	0	0	0	0	0	0	4	0	0	0	0	0	0	0	0	0	0	0	0	0	0	0	10	0	0	0	0	0	0	0	0
Bacillus_phage_PBC6	1	0	0	0	0	0	0	0	0	0	0	0	0	0	0	0	0	3	0	0	0	0	0	0	0	0	0	0	0	0	0	4	0	0	0	0	0	0	0	0	0	0	0	0	0	0	0	0	0
Bacillus_phage_Phrodo	1	0	0	0	0	0	0	0	0	0	0	0	0	0	0	0	0	0	0	0	0	0	0	0	0	0	0	0	0	0	0	0	0	0	0	0	0	0	0	0	0	0	0	0	0	0	0	0	0
Bacillus_phage_PK16	1	0	0	0	0	0	0	0	0	0	0	0	0	0	0	0	5	0	0	0	0	0	0	0	0	0	0	0	0	0	0	18	0	0	0	0	0	0	0	0	0	0	0	0	0	0	0	0	0
Bacillus_phage_pW2	1	0	0	0	5	0	0	0	0	0	0	0	0	0	0	0	0	0	0	0	0	0	0	0	0	0	0	0	0	0	0	0	0	0	0	0	0	0	6	0	0	0	0	0	0	0	0	0	0
Bacillus_phage_QCM8	1	0	0	0	0	0	0	0	0	0	0	0	0	0	0	0	0	0	0	0	0	0	0	0	0	0	0	0	0	0	0	0	0	0	0	0	0	0	0	0	0	0	0	0	0	3	0	0	0
Bacillus_phage_SP_10	1	0	0	0	0	0	0	0	0	0	0	0	0	0	0	0	0	0	0	0	0	6	0	0	31	6	0	0	0	0	0	0	0	0	5	0	0	0	0	0	0	0	0	0	0	0	0	0	0
Bacillus_phage_vB_BanS_Tsamsa	1	0	0	0	17	0	0	0	0	0	0	0	3	0	0	0	0	17	0	7	0	8	0	4	5	18	12	0	0	0	0	19	0	0	0	0	0	0	14	10	11	0	0	0	0	0	0	0	0
Bacillus_phage_vB_BceM_HSE3	1	0	0	0	16	0	11	0	0	0	0	0	14	0	0	0	33	0	36	0	0	0	0	0	14	0	0	97	49	0	3	0	56	783	0	17	4	0	104	0	0	0	0	0	0	0	0	0	0
Bacillus_phage_vB_BcoS_136	1	0	0	0	0	0	0	0	0	0	0	0	0	0	0	0	0	0	3	0	0	5	0	0	0	0	0	0	0	0	0	0	0	0	0	0	0	0	6	0	0	0	0	24	0	0	0	0	0
Bacillus_phage_vB_BpsS_36	1	0	0	0	12	0	0	0	0	0	0	0	0	0	0	0	0	0	0	0	0	0	0	0	3	0	0	4	0	0	0	0	0	0	0	0	0	0	0	34	0	0	0	0	0	0	0	0	0
Bacillus_phage_vB_BpuM_BpSp	1	0	0	0	99	9	16	0	0	9	5	0	20	54	14	0	596	94	263	18	0	65	187	7	67	38	58	103	24	22	0	148	30	152	18	46	30	5	4	140	198	0	0	0	0	0	0	0	0
Bacillus_piezotolerans	1	0	0	0	0	0	0	0	0	0	0	0	0	0	0	0	0	0	0	0	0	0	0	0	0	0	0	0	0	0	0	0	0	0	0	0	0	0	0	0	0	0	0	12	6	0	0	0	0
Bacillus_pseudomycoides	1	1502	434	178	209	1549	1051	574	15	173	2822	1071	1992	1275	1621	506	257	1990	395	652	2028	513	296	380	1176	750	896	880	2076	733	5708	637	3228	1507	1403	752	2029	1250	1062	3066	361	0	0	0	5	0	0	0	0
Bacillus_pumilus	1	0	3	3	0	9	16	0	0	2	27	0	0	24	0	0	17	9	0	0	0	0	4	5	0	4	0	11	10	0	0	196	0	0	0	18	0	0	0	1	12	0	0	0	4	5	0	17	6
Bacillus_rubiinfantis	1	0	0	0	0	0	0	0	0	0	0	0	0	0	0	0	0	0	0	0	0	0	4	0	0	0	0	0	0	0	0	0	0	0	0	0	0	0	0	0	0	0	0	0	0	0	0	0	0
Bacillus_safensis	1	0	0	0	9	0	0	0	5	0	0	0	0	0	0	0	11	0	0	0	0	0	7	0	0	0	0	0	0	6	0	0	0	0	0	0	0	0	4	0	0	0	0	0	0	0	0	0	0
Bacillus_saganii	1	0	0	0	0	0	0	0	0	0	0	0	0	0	0	0	0	0	0	0	0	0	0	0	6	0	0	0	0	0	0	0	0	0	0	0	0	0	0	0	5	77	0	0	0	0	4	0	0
Bacillus_salacetis	1	0	0	0	0	0	0	0	0	0	0	0	0	0	0	0	12	0	0	0	0	0	0	0	0	0	0	0	0	0	0	0	0	0	0	0	0	0	0	0	0	0	0	4	0	0	0	0	0
Bacillus_salarius	1	0	0	0	0	0	0	0	0	0	0	0	0	0	0	0	0	0	0	0	0	0	0	0	0	0	0	0	0	0	0	0	0	0	0	0	0	0	0	0	4	0	0	0	0	0	0	0	0
Bacillus_siamensis	1	0	0	0	0	0	0	0	0	0	0	0	0	0	0	0	0	0	0	0	0	0	0	5	0	0	0	0	0	0	0	0	0	0	0	0	0	0	0	0	6	0	0	0	0	0	0	0	0
Bacillus_sinesaloumensis	1	0	0	0	0	0	0	0	0	0	0	0	0	0	0	0	0	0	0	0	0	0	0	0	0	0	0	0	0	0	0	3	0	0	0	0	0	0	0	0	0	0	0	0	0	0	13	0	0
Bacillus_smithii	1	0	0	0	0	0	0	0	0	0	0	0	0	0	0	0	0	5	0	0	0	0	0	0	3	0	0	2	0	0	0	22	0	0	0	4	0	0	0	0	6	49	0	0	0	0	0	0	0
Bacillus_solimangrovi	1	0	0	0	0	0	0	0	0	0	0	0	0	0	0	0	0	0	0	0	0	0	0	0	0	0	0	0	0	0	0	0	0	0	0	0	0	0	3	0	0	0	0	0	0	0	0	31	0
Bacillus_solitudinis	1	0	0	0	0	0	0	0	0	0	0	0	0	0	0	0	0	0	0	0	0	0	0	0	0	0	0	0	0	0	0	0	0	0	0	0	0	0	0	0	0	0	0	0	0	0	0	0	0
Bacillus_sonorensis	1	0	0	0	6	0	0	0	0	0	0	0	0	0	0	0	0	0	0	0	0	0	0	0	0	0	0	0	0	0	0	0	4	0	0	0	0	0	0	0	0	0	0	0	0	0	0	0	0
Bacillus_sp.__in_Bacteria_	1	0	0	0	0	0	0	0	0	0	0	0	0	0	0	0	0	0	0	0	0	0	0	0	0	0	0	0	0	0	0	0	0	0	0	0	0	0	0	0	0	0	0	0	0	0	0	0	0
Bacillus_sp._123MFChir2	1	0	0	0	0	0	0	0	0	0	0	0	0	0	0	0	0	0	0	0	0	4	5	0	5	0	3	0	0	0	0	0	0	0	0	0	2	0	3	0	0	0	0	0	0	0	0	0	0
Bacillus_sp._171095_106	1	0	0	0	0	0	0	0	0	0	0	0	0	0	0	0	0	0	0	0	0	0	0	0	0	0	0	0	0	0	0	3	0	0	0	0	0	0	0	0	0	0	0	0	2	2	0	0	0
Bacillus_sp._17376	1	0	0	0	0	0	0	0	0	0	0	0	0	0	0	0	0	0	0	0	0	0	0	0	0	0	0	0	0	0	0	0	0	0	0	0	0	0	0	0	0	0	0	0	0	0	0	0	0
Bacillus_sp._1NLA3E	1	0	0	0	0	0	0	0	0	0	0	0	0	0	0	0	0	5	0	0	0	5	0	0	6	7	0	0	0	0	0	7	0	0	0	0	0	0	0	0	0	0	0	0	0	0	0	0	0
Bacillus_sp._2B09	1	0	0	0	0	0	0	0	0	0	0	0	0	0	0	0	0	0	0	0	0	0	0	0	0	0	0	0	0	0	0	0	0	0	0	0	0	0	0	0	0	0	0	0	0	0	0	0	0
Bacillus_sp._37MA	1	0	0	0	0	0	0	0	0	0	0	0	0	0	0	0	0	0	0	0	0	0	0	0	0	0	0	0	0	0	0	0	0	0	0	0	0	0	0	0	0	0	0	0	0	0	5	0	0
Bacillus_sp._4048	1	0	0	0	0	0	0	0	0	0	0	0	0	0	0	0	0	0	0	0	0	0	0	0	0	0	0	0	0	0	0	0	0	0	0	0	0	0	0	0	0	0	0	0	0	0	0	0	0
Bacillus_sp._522_BSPC	1	0	0	0	0	0	0	0	0	0	0	0	0	0	0	0	0	0	0	0	0	0	0	0	7	0	0	0	0	0	0	0	0	0	0	0	0	0	0	0	19	0	0	0	0	0	0	0	0
Bacillus_sp._72	1	0	0	0	0	0	0	0	0	0	0	0	0	0	0	0	0	0	0	0	0	0	0	0	0	0	0	0	0	0	0	0	0	0	0	0	0	0	0	0	0	0	0	0	0	0	0	0	0
Bacillus_sp._7504_2	1	0	0	0	0	0	0	0	0	0	0	0	0	0	0	0	0	0	0	0	0	4	0	0	0	0	0	0	0	5	0	30	1	2	0	4	0	0	10	3	10	0	0	0	0	0	0	0	0
Bacillus_sp._7586_K	1	0	0	0	0	0	0	0	0	3	0	0	0	0	0	0	3	0	0	0	0	13	13	0	2	3	0	0	0	0	0	16	0	0	0	0	0	0	0	13	0	0	0	0	0	599	0	0	0
Bacillus_sp._7884_1	1	0	0	0	0	0	0	0	0	0	0	0	0	0	0	0	0	0	0	0	0	0	0	0	3	6	0	0	0	8	0	0	0	0	0	0	0	0	0	0	0	0	0	0	0	0	0	0	0
Bacillus_sp._AFS001701	1	0	0	0	0	0	0	0	0	0	0	0	0	0	0	0	6	0	0	0	0	0	3	0	0	0	0	0	0	0	0	0	0	0	0	0	0	0	0	0	0	0	0	0	0	0	0	0	0
Bacillus_sp._AFS002410	1	0	0	0	4	0	0	0	0	0	0	0	0	0	7	0	0	0	0	0	0	0	0	0	4	0	0	0	0	0	0	11	0	0	0	0	0	0	0	0	3	0	0	0	0	0	0	0	0
Bacillus_sp._AFS006103	1	0	0	0	5	6	0	0	0	0	0	0	0	0	0	0	0	0	0	0	0	0	0	0	0	0	0	0	0	0	0	0	3	0	0	0	0	0	0	0	0	0	0	0	0	7	0	0	0
Bacillus_sp._AFS015802	1	0	0	0	0	0	0	0	0	0	0	0	0	0	0	0	0	0	0	0	0	0	0	0	0	0	0	0	0	0	0	9	0	0	0	0	0	0	0	0	0	0	0	0	0	0	0	0	0
Bacillus_sp._AFS017274	1	0	0	0	0	0	0	0	0	0	0	0	0	0	0	0	0	0	0	0	0	0	0	0	0	0	0	0	0	0	0	0	0	0	0	9	0	0	0	0	0	0	0	0	0	0	0	0	0
Bacillus_sp._AFS017336	1	0	0	0	0	0	0	0	0	0	0	0	0	0	0	0	0	0	0	0	0	0	0	0	0	0	0	0	0	0	0	0	0	0	0	0	0	0	0	0	0	0	0	12	0	0	0	0	4
Bacillus_sp._AFS018417	1	0	0	0	6	0	0	0	0	0	0	0	4	0	0	0	17	7	0	0	0	4	0	0	8	2	0	9	0	0	0	0	0	0	3	0	0	0	0	0	0	0	0	0	0	0	0	0	0
Bacillus_sp._AFS029533	1	0	0	0	0	0	0	0	0	0	0	0	0	0	0	0	0	5	0	0	0	0	0	0	0	0	0	0	0	0	0	0	0	0	0	0	0	0	0	0	0	0	0	0	0	0	0	0	0
Bacillus_sp._AFS031507	1	0	0	0	0	0	0	0	0	0	0	0	0	0	0	0	16	0	0	0	0	0	0	0	19	0	0	0	0	0	0	0	0	0	0	0	0	0	0	0	3	0	0	0	0	0	0	0	0
Bacillus_sp._AFS040349	1	0	0	0	0	0	0	0	0	0	0	0	0	0	0	0	0	0	0	0	0	0	0	0	0	0	0	0	0	0	0	0	0	0	0	0	0	0	0	0	0	0	0	0	33	0	12	0	0
Bacillus_sp._AFS041924	1	0	0	0	5	0	0	0	0	0	0	0	0	0	0	0	0	0	0	0	0	0	0	0	0	0	0	0	0	0	0	0	0	0	0	0	0	0	0	0	0	0	0	0	0	0	0	0	0
Bacillus_sp._AFS053548	1	0	0	0	0	0	0	0	0	0	0	0	0	4	0	6	0	0	0	0	0	0	0	0	0	0	0	0	0	0	0	10	5	0	0	0	11	0	0	0	0	0	0	0	0	0	0	0	0
Bacillus_sp._AFS054943	1	0	0	0	0	0	0	0	0	0	4	0	0	0	0	0	0	0	0	0	0	0	0	0	0	0	0	0	0	0	0	0	0	0	0	0	0	0	0	0	0	0	0	0	0	0	0	0	0
Bacillus_sp._AFS055030	1	0	0	0	0	0	0	0	0	0	0	0	0	0	0	0	0	0	0	0	0	0	0	0	0	0	0	0	0	0	0	0	0	0	0	0	0	0	0	0	0	0	0	0	0	0	0	0	0
Bacillus_sp._AFS073361	1	0	0	0	0	0	0	0	0	0	0	0	0	0	0	0	5	0	0	0	0	0	9	0	0	0	0	0	0	0	0	0	0	0	0	0	0	0	0	0	6	0	0	0	0	0	0	0	0
Bacillus_sp._AFS076308	1	0	0	0	0	0	0	0	0	0	0	0	0	0	0	0	0	0	0	0	0	0	0	0	0	0	0	0	0	4	0	0	0	0	0	0	0	0	0	0	0	0	0	0	0	0	0	0	0
Bacillus_sp._B_jedd	1	0	0	0	3	0	0	0	0	0	0	0	0	0	0	0	0	0	0	0	0	0	0	0	0	0	0	0	0	0	0	0	0	0	0	0	0	0	0	0	10	0	0	0	0	0	0	0	0
Bacillus_sp._B14905	1	0	0	0	0	0	0	0	0	0	0	0	0	0	0	0	0	0	0	0	0	0	0	0	0	0	0	0	0	0	0	0	0	0	0	0	0	0	0	0	0	0	0	0	0	0	0	0	0
Bacillus_sp._BA3	1	0	0	0	0	0	0	0	0	0	0	0	0	0	0	0	0	0	0	0	0	0	0	0	0	0	0	0	0	0	0	0	0	0	0	0	0	0	0	0	0	0	0	0	0	0	8	0	42
Bacillus_sp._BO	1	0	0	0	0	0	0	0	0	0	0	0	0	0	0	0	0	0	0	0	0	0	0	0	0	0	0	0	0	0	0	0	0	0	0	0	0	0	0	0	0	0	0	0	0	0	0	0	0
Bacillus_sp._BS_02	1	0	0	0	0	0	0	0	0	0	0	0	0	0	0	0	0	0	0	0	0	0	0	0	0	0	0	0	0	0	0	0	0	0	0	0	0	0	0	0	0	0	0	0	0	0	0	0	0
Bacillus_sp._C1_1	1	0	0	0	0	0	0	0	0	0	0	0	0	0	0	0	0	0	0	0	0	0	0	0	0	0	0	0	0	3	0	0	0	0	0	0	0	0	0	0	0	0	0	0	0	0	0	0	0
Bacillus_sp._CAG_988	1	0	0	0	79	0	0	0	0	65	0	0	0	6	0	2	13	42	0	0	0	91	0	0	59	71	0	0	7	4	0	204	7	3	0	35	25	0	0	4	102	0	0	0	18	140	0	0	0
Bacillus_sp._CDB3	1	0	0	0	0	0	0	0	0	0	0	0	0	0	0	0	0	0	0	0	0	0	0	0	0	0	0	0	0	0	0	0	0	0	0	0	5	0	0	0	0	0	0	0	0	0	0	0	0
Bacillus_sp._CGMCC_1.16541	1	0	0	0	6	0	0	0	0	0	0	0	0	3	0	0	0	0	4	0	0	0	0	0	0	0	0	0	0	11	0	20	0	0	0	7	0	0	0	0	0	0	0	0	0	0	0	0	0
Bacillus_sp._CHD6a	1	0	0	0	3	0	0	0	0	0	0	0	0	0	0	0	6	0	0	0	0	0	0	0	0	0	0	0	0	3	0	0	0	0	0	0	0	0	0	0	0	0	0	0	0	29	0	4	0
Bacillus_sp._CMAA_1185	1	0	0	0	0	0	0	0	0	0	0	0	0	0	0	0	0	0	0	0	0	0	0	0	0	0	0	0	0	0	0	0	0	0	0	0	0	0	0	0	0	0	0	19	0	208	0	0	0
Bacillus_sp._EAC	1	0	0	0	0	0	0	0	0	0	0	0	0	0	0	0	0	0	0	0	0	0	0	0	0	0	0	0	0	0	0	0	0	0	0	0	0	0	8	0	0	0	0	0	0	0	0	0	0
Bacillus_sp._EB01	1	0	0	0	0	0	0	0	0	0	0	0	0	2	0	0	0	0	0	0	0	19	14	0	15	18	0	0	0	19	0	15	3	12	0	0	7	2	9	0	22	0	0	0	0	0	0	0	0
Bacillus_sp._es.034	1	0	0	0	0	0	0	0	0	0	0	0	0	0	0	0	0	0	0	0	0	0	0	0	0	0	0	0	0	0	0	0	0	0	0	0	0	0	0	0	0	0	0	0	0	0	0	0	0
Bacillus_sp._es.036	1	0	0	0	0	0	0	0	0	0	0	0	0	0	0	0	0	0	0	0	0	0	0	0	0	0	0	0	0	0	0	0	0	0	0	0	5	0	0	0	0	0	0	0	0	0	0	0	0
Bacillus_sp._FDAARGOS_235	1	0	0	0	0	0	0	0	0	0	0	0	0	0	0	0	0	0	0	0	0	0	0	0	0	0	0	0	0	0	0	0	0	0	0	0	0	0	0	0	0	0	0	0	0	0	0	0	0
Bacillus_sp._FJAT_14578	1	0	0	0	0	0	0	0	0	0	0	0	0	0	0	0	0	0	0	0	0	0	0	0	0	4	0	0	0	3	0	0	0	0	0	0	0	0	6	0	0	0	3	0	0	0	0	0	0
Bacillus_sp._FJAT_18017	1	0	0	0	0	0	0	0	0	0	0	0	0	0	0	0	0	0	0	0	0	0	0	0	0	0	0	0	0	0	0	0	0	0	0	0	0	0	0	0	0	0	0	0	0	0	0	0	0
Bacillus_sp._FJAT_18019	1	0	0	0	0	0	0	0	0	0	0	0	0	0	0	0	0	0	0	0	0	0	0	0	0	0	0	0	0	0	0	0	0	0	0	0	0	0	0	0	0	0	0	0	0	0	15	0	0
Bacillus_sp._FJAT_21352	1	0	0	0	0	0	0	0	0	0	0	0	0	0	0	0	0	0	0	0	0	0	0	0	0	0	0	0	0	5	0	0	0	0	0	0	0	0	0	0	0	0	0	0	0	0	0	0	0
Bacillus_sp._FJAT_21945	1	0	0	0	0	0	0	0	0	0	0	0	0	0	0	0	0	0	0	0	0	0	0	0	5	0	0	0	0	0	0	0	0	0	0	0	0	0	0	0	2	0	0	0	0	0	0	0	0
Bacillus_sp._FJAT_22090	1	0	0	0	0	0	0	0	0	0	0	0	0	0	0	0	0	6	0	0	0	0	0	0	0	6	0	0	0	0	0	0	0	0	0	0	0	0	0	0	0	0	0	0	0	0	0	0	0
Bacillus_sp._FJAT_25509	1	0	0	0	0	0	0	0	0	0	0	0	0	0	0	0	0	0	0	0	0	0	0	0	0	0	0	0	0	0	0	0	0	0	0	0	0	0	0	0	0	0	0	0	0	0	0	3	0
Bacillus_sp._FJAT_26390	1	0	0	0	0	0	0	0	0	0	0	0	0	0	0	0	6	0	0	0	0	10	0	0	0	4	0	0	0	0	0	0	4	0	5	0	7	0	0	0	0	0	0	0	0	0	0	0	0
Bacillus_sp._FJAT_26652	1	0	0	0	7	0	0	0	0	0	0	0	0	0	0	0	0	0	3	3	0	0	0	0	0	0	0	0	0	0	0	0	0	0	0	0	0	0	0	0	0	0	0	0	0	0	0	0	0
Bacillus_sp._FJAT_27225	1	0	0	0	0	0	0	0	0	0	0	0	0	0	0	0	0	0	0	0	0	0	0	0	0	0	0	0	0	0	0	0	0	0	0	0	0	0	0	0	0	0	0	0	0	0	0	0	0
Bacillus_sp._FJAT_27231	1	0	0	0	0	0	0	0	0	0	0	0	0	0	0	0	0	0	0	0	0	4	0	0	0	0	0	0	0	0	0	0	0	0	0	0	0	0	0	0	3	0	0	0	0	16	0	0	0
Bacillus_sp._FJAT_27245	1	0	0	0	0	0	0	0	0	0	0	0	0	0	0	0	0	0	0	0	0	0	0	0	0	0	0	0	0	0	0	0	0	0	0	0	0	0	0	0	0	0	0	0	0	0	0	0	0
Bacillus_sp._FJAT_27251	1	0	0	0	0	0	0	0	9	0	0	0	0	0	0	0	0	0	0	0	0	0	0	0	0	0	0	0	0	0	0	0	0	0	0	0	0	0	0	0	0	0	0	0	0	35	0	2	4
Bacillus_sp._FJAT_27264	1	0	0	0	0	0	0	0	0	0	0	0	0	0	0	0	2	0	0	0	0	0	0	0	0	5	0	0	0	0	0	0	0	0	0	0	0	0	0	0	0	0	0	0	0	0	0	0	0
Bacillus_sp._FJAT_27445	1	0	0	0	0	0	0	0	0	1	0	0	0	0	0	0	0	0	0	0	0	0	0	0	0	5	0	0	0	0	0	7	0	0	0	0	0	0	0	0	0	0	0	0	0	0	0	0	0
Bacillus_sp._FJAT_27916	1	0	0	0	0	0	0	0	0	0	0	0	0	0	0	0	0	0	0	0	0	13	4	0	0	0	0	0	0	0	0	10	0	0	0	0	4	0	0	0	0	0	0	0	0	5	8	0	0
Bacillus_sp._FJAT_27986	1	0	0	0	0	0	0	0	0	0	0	0	0	0	0	0	0	0	0	0	0	0	0	0	0	6	0	0	0	0	0	9	0	0	0	0	0	0	0	0	0	0	0	0	0	0	0	0	0
Bacillus_sp._FJAT_28004	1	0	0	0	0	0	0	0	0	0	0	0	0	0	0	0	0	0	0	0	0	0	0	0	0	0	0	0	0	0	0	0	0	0	0	0	0	0	0	0	0	0	0	0	0	0	0	0	0
Bacillus_sp._FJAT_29814	1	0	0	0	142	0	0	0	0	0	0	0	0	0	0	0	3	0	0	0	0	0	9	0	0	10	0	0	0	0	0	7	0	0	0	0	0	0	11	0	5	0	0	0	0	0	0	0	0
Bacillus_sp._FJAT_29937	1	0	0	0	0	0	0	0	0	0	0	0	0	0	0	0	0	0	0	0	0	0	0	0	0	0	0	0	0	0	0	3	0	0	0	0	0	0	0	0	0	0	0	0	0	0	0	0	0
Bacillus_sp._FJAT_42315	1	0	0	0	0	0	0	0	0	0	0	0	0	0	0	0	0	0	0	0	0	0	0	0	0	4	0	0	0	0	0	0	0	0	0	0	0	0	0	0	0	0	0	0	0	0	0	0	0
Bacillus_sp._FJAT_42376	1	0	0	0	0	0	0	0	0	0	0	0	0	0	0	0	0	0	0	0	0	4	0	0	0	0	0	0	0	0	0	0	0	0	0	0	0	0	0	0	0	0	0	0	0	0	0	0	0
Bacillus_sp._FJAT_44742	1	0	0	0	0	0	0	0	0	0	0	0	0	0	0	0	0	0	0	0	0	0	0	0	0	0	0	0	0	0	0	0	0	0	0	0	0	0	0	0	0	0	0	0	0	0	0	0	0
Bacillus_sp._FJAT_44876	1	0	0	0	0	0	0	0	0	0	0	0	0	0	0	0	0	0	0	0	0	0	0	0	0	0	0	0	0	0	0	0	0	0	0	0	0	0	0	0	0	0	0	0	0	0	0	0	0
Bacillus_sp._FJAT_45037	1	0	0	0	0	0	0	0	0	0	0	0	0	0	0	0	11	0	0	0	0	0	0	0	0	4	0	9	0	0	0	6	0	0	0	0	0	0	0	0	0	0	0	0	0	0	4	3	0
Bacillus_sp._FJAT_45066	1	0	0	0	0	0	0	0	0	0	0	0	0	0	0	0	0	0	0	0	0	0	0	0	0	0	0	0	0	0	0	0	0	0	0	0	0	0	0	0	0	0	0	0	10	0	0	0	0
Bacillus_sp._FJAT_45348	1	0	0	0	0	0	0	0	0	0	0	0	0	0	0	0	0	0	0	0	0	0	0	0	0	0	0	0	0	0	0	0	0	0	0	0	0	0	0	0	0	0	0	0	0	0	0	0	0
Bacillus_sp._FJAT_45350	1	0	0	0	0	0	0	0	0	0	0	0	0	0	0	0	0	0	10	0	0	0	0	0	0	0	0	0	0	0	0	3	0	0	0	0	0	0	0	0	0	0	0	0	0	0	0	3	0
Bacillus_sp._FJAT_45505	1	0	0	0	0	0	0	0	0	0	0	0	0	0	0	0	0	0	0	0	0	0	0	0	0	0	0	0	0	0	0	8	0	0	0	6	0	0	0	0	0	0	0	0	0	0	0	0	0
Bacillus_sp._FMQ74	1	0	0	0	0	0	0	0	0	0	0	0	0	0	0	0	0	0	0	0	0	0	0	0	0	0	0	0	0	0	0	0	0	0	0	0	0	0	0	0	0	0	0	0	0	17	0	0	0
Bacillus_sp._GBSW19	1	0	0	0	0	0	0	0	0	0	0	0	0	0	0	0	0	0	0	0	0	0	0	0	0	0	0	0	0	0	0	0	0	0	0	3	0	0	0	0	0	0	0	0	0	0	0	0	0
Bacillus_sp._GeD10	1	0	0	0	0	0	0	0	0	0	0	0	0	0	0	0	0	0	0	0	0	0	0	0	0	5	0	0	0	0	0	0	0	0	0	0	0	0	0	0	0	0	0	0	0	0	0	0	0
Bacillus_sp._HMF5848	1	0	0	0	0	0	0	0	0	0	0	0	0	0	0	0	4	0	0	0	0	0	0	0	0	0	0	0	0	7	0	4	0	0	0	0	0	0	0	0	0	0	0	0	0	0	0	0	0
Bacillus_sp._HMSC76G11	1	0	0	0	3	0	0	0	0	0	0	0	0	0	0	0	0	0	0	0	0	0	0	0	0	0	0	0	0	0	0	0	0	0	0	0	0	0	0	0	0	0	0	0	0	0	0	0	0
Bacillus_sp._HNG	1	0	0	0	4	0	0	0	0	0	0	0	0	0	0	0	0	0	0	0	0	0	0	0	0	0	0	0	0	0	0	0	0	0	0	0	0	0	0	0	0	0	0	0	0	0	0	0	0
Bacillus_sp._J13	1	0	0	0	0	0	0	0	0	0	0	0	0	0	0	0	0	0	0	0	0	0	0	0	0	0	0	0	0	0	0	0	0	0	0	0	0	0	0	0	0	0	0	0	0	0	0	0	0
Bacillus_sp._J33	1	0	0	0	0	0	0	0	0	0	0	0	0	0	0	0	9	0	0	0	0	0	0	0	0	0	0	0	0	0	0	0	0	0	0	0	0	0	0	0	0	0	0	0	0	4	0	0	0
Bacillus_sp._J37	1	0	0	0	0	0	0	0	0	0	0	0	0	0	0	0	0	0	0	0	0	0	0	0	0	0	0	0	0	4	0	0	0	0	0	0	0	0	0	0	0	4	19	0	0	0	0	0	0
Bacillus_sp._JCM_19034	1	0	0	0	0	0	0	0	0	0	0	0	0	0	0	0	24	0	0	0	0	0	0	0	0	0	0	0	0	0	0	0	0	0	0	0	0	0	0	0	0	0	0	0	0	0	0	0	0
Bacillus_sp._JCM_19046	1	0	0	0	0	0	0	0	0	0	0	0	0	0	0	0	0	0	0	0	0	0	0	0	0	0	0	0	0	0	0	0	0	0	0	0	0	0	0	0	0	20	0	0	0	0	0	0	0
Bacillus_sp._JCM_19047	1	0	0	0	0	0	0	0	0	0	0	0	0	0	0	0	0	0	0	0	0	0	0	0	0	0	0	0	0	0	0	7	0	0	0	0	0	0	0	0	0	0	0	0	0	0	0	0	0
Bacillus_sp._JFL15	1	0	0	0	0	0	0	0	0	0	0	0	0	0	0	0	0	0	0	0	0	0	0	0	0	0	0	0	0	0	0	0	0	0	0	0	0	0	0	0	0	0	0	0	0	0	0	0	0
Bacillus_sp._JS	1	0	0	0	19	0	0	0	0	0	0	0	0	0	0	0	0	0	0	0	0	0	0	0	3	0	0	0	0	0	0	0	0	0	0	0	0	0	0	0	3	0	0	0	0	0	0	0	0
Bacillus_sp._K2I17	1	0	0	0	3	0	0	0	0	0	0	0	0	0	0	0	0	0	0	0	0	0	0	0	0	0	0	0	0	0	0	2	0	0	0	0	0	0	0	0	0	0	0	21	71	0	4	18	0
Bacillus_sp._K6W	1	0	0	0	0	0	0	0	0	5	0	0	0	0	0	0	4	0	0	0	0	0	0	0	0	0	0	0	0	0	0	0	0	0	0	0	0	0	0	0	0	0	0	0	0	0	0	0	0
Bacillus_sp._Leaf13	1	0	0	0	0	0	0	0	0	0	0	0	0	0	0	0	0	0	0	0	0	0	0	0	0	0	0	0	0	0	0	0	0	0	0	0	0	0	0	0	0	0	0	0	0	0	0	0	0
Bacillus_sp._Leaf406	1	0	0	0	0	0	0	0	0	0	0	0	0	0	0	0	0	0	0	0	0	0	0	0	0	0	0	0	0	0	0	0	0	0	0	0	0	0	0	0	0	0	0	0	0	0	0	0	0
Bacillus_sp._LL01	1	0	0	0	0	0	0	0	0	0	0	0	0	0	0	0	0	0	0	0	0	4	0	0	10	0	0	0	1	0	0	5	6	0	0	0	0	0	0	0	0	0	0	0	0	0	0	0	0
Bacillus_sp._LNXM12_2	1	0	0	0	0	0	0	0	0	0	0	0	0	0	0	0	0	0	0	0	0	4	0	0	0	0	0	0	0	0	0	0	0	0	0	0	0	0	0	0	0	0	0	0	0	0	0	0	0
Bacillus_sp._M21	1	0	0	0	0	0	0	0	0	0	0	0	0	0	0	0	0	0	0	0	0	7	0	0	5	5	0	0	0	0	0	18	0	0	0	0	0	0	0	0	0	0	0	0	0	0	0	0	0
Bacillus_sp._m3_13	1	0	0	0	0	0	0	0	0	0	0	0	0	0	0	0	0	3	0	0	0	4	0	0	0	0	0	0	0	0	0	14	0	0	0	0	0	0	0	0	0	0	0	0	0	0	0	0	0
Bacillus_sp._M6_12	1	0	0	0	0	0	4	0	0	0	0	0	0	6	0	0	3	0	44	0	0	5	3	0	13	0	0	7	0	3	0	21	0	0	0	0	0	0	0	0	10	0	0	0	0	0	0	0	0
Bacillus_sp._Marseille_P3661	1	0	0	0	0	0	0	0	0	0	0	0	0	0	0	0	0	0	0	0	0	0	5	0	0	3	0	0	0	1	0	4	0	0	2	0	0	0	0	0	5	0	12	0	0	3	0	0	0
Bacillus_sp._Marseille_P3800	1	0	0	0	0	0	0	0	0	0	0	0	0	0	0	0	7	7	0	0	0	0	3	0	0	0	0	0	0	0	0	0	0	0	0	3	0	0	0	0	0	0	0	0	0	0	0	0	0
Bacillus_sp._MB2021	1	0	0	0	0	0	0	0	0	0	0	0	0	0	0	0	0	0	0	0	0	0	0	0	0	0	0	0	0	0	0	6	0	0	0	0	0	0	0	0	0	0	0	0	0	0	0	0	0
Bacillus_sp._MB353a	1	0	0	0	0	0	0	0	0	0	0	0	0	0	0	0	0	0	0	0	0	0	0	0	0	0	0	0	0	0	0	0	0	0	0	0	0	0	0	0	0	0	0	0	0	0	0	0	0
Bacillus_sp._MBGLi97	1	0	0	0	0	0	0	0	4	0	0	0	0	0	0	0	0	0	0	0	0	0	0	0	0	0	0	0	0	0	0	0	0	0	0	0	0	0	0	0	0	0	0	0	0	0	0	0	0
Bacillus_sp._MKU004	1	0	0	0	0	0	0	0	0	0	0	0	0	0	0	0	0	12	0	0	0	0	0	3	0	4	0	0	0	0	0	0	0	0	0	0	0	0	0	0	0	0	0	0	0	0	0	3	0
Bacillus_sp._mrc49	1	0	0	0	0	0	0	0	0	0	0	0	0	0	0	0	0	0	0	0	0	0	0	0	0	0	0	0	0	0	0	0	0	0	0	0	0	0	0	0	0	0	0	0	0	0	0	0	0
Bacillus_sp._MRMR6	1	0	0	0	0	0	0	0	0	0	0	0	0	0	0	0	0	0	0	0	0	6	0	0	0	0	0	0	0	0	0	0	0	0	0	0	0	0	0	0	0	0	16	0	0	0	0	0	0
Bacillus_sp._MUM_116	1	0	0	0	0	0	0	0	0	0	0	0	0	0	0	0	0	0	0	0	0	0	0	0	0	0	0	0	0	0	0	0	0	0	0	0	0	0	0	0	0	0	0	0	11	0	0	0	0
Bacillus_sp._MUM_13	1	0	0	0	0	0	0	0	0	0	0	0	0	0	0	0	0	0	0	0	0	0	0	0	0	0	0	0	0	0	0	0	0	0	0	0	0	0	0	0	0	0	0	0	0	0	0	0	0
Bacillus_sp._MYb209	1	0	0	0	0	0	0	0	0	0	0	0	0	0	0	0	0	0	0	0	0	0	0	0	0	0	0	0	0	0	0	0	0	0	0	0	0	0	0	0	0	0	0	0	0	0	0	0	0
Bacillus_sp._MZGC1	1	0	0	0	0	0	0	0	0	0	0	0	0	0	0	0	0	0	0	0	0	0	0	0	0	0	0	0	8	0	0	0	10	0	0	0	0	0	0	0	0	0	0	0	0	0	0	0	0
Bacillus_sp._N35_10_4	1	0	0	0	0	0	0	0	0	0	0	0	0	0	0	0	0	0	0	0	0	0	0	0	0	0	0	0	0	0	0	0	0	0	0	0	0	0	0	0	0	0	0	0	0	14	0	0	0
Bacillus_sp._Nf3	1	0	0	0	0	0	0	0	0	0	0	0	0	0	0	0	0	8	0	0	0	0	0	0	0	0	0	0	0	0	0	0	0	0	0	0	0	0	0	0	0	0	0	0	0	0	0	0	0
Bacillus_sp._NMCC4	1	0	0	0	0	0	0	0	0	0	0	0	0	0	0	0	0	0	0	0	0	0	0	0	0	0	0	0	0	0	0	0	0	0	0	0	0	0	0	0	0	0	0	0	0	0	0	0	0
Bacillus_sp._NRRL_B_14911	1	0	0	0	0	0	0	0	0	0	0	0	0	0	0	0	0	0	0	0	0	7	0	0	0	0	0	0	0	7	0	0	0	0	0	0	0	0	0	0	0	0	0	0	0	0	0	0	0
Bacillus_sp._NSP22.2	1	0	0	0	0	0	0	0	0	0	0	0	0	0	0	0	0	0	0	0	0	0	0	0	0	0	0	0	0	0	0	0	0	0	0	0	0	0	0	0	0	0	0	0	0	0	0	0	0
Bacillus_sp._NSP9.1	1	0	0	0	0	0	0	0	0	0	0	0	0	0	0	0	0	0	0	0	0	3	0	0	0	4	0	0	4	0	0	5	0	5	0	0	10	0	0	0	0	0	0	0	0	0	0	0	0
Bacillus_sp._OG2	1	0	0	0	0	0	0	0	38	0	0	0	0	0	0	0	0	0	0	0	0	0	0	0	0	0	0	0	0	0	0	0	0	0	0	0	0	0	0	0	0	0	0	0	0	0	0	0	0
Bacillus_sp._OK048	1	0	0	0	0	0	0	0	0	0	0	0	0	0	0	0	0	0	0	0	0	0	0	0	0	0	0	0	0	0	0	0	0	0	0	0	0	0	0	0	0	0	0	0	0	0	0	0	0
Bacillus_sp._OV166	1	0	0	0	0	0	0	0	0	0	0	0	0	0	0	0	0	0	0	0	0	0	0	0	0	0	0	0	0	0	0	0	0	0	0	0	0	0	0	0	0	0	0	0	0	0	0	0	0
Bacillus_sp._OV186	1	0	0	0	0	0	0	0	0	0	0	0	0	0	0	0	0	0	0	0	0	0	0	0	0	0	0	0	0	0	0	4	0	0	0	0	7	0	0	0	0	0	0	0	0	0	0	0	0
Bacillus_sp._OV194	1	0	0	0	0	0	0	0	0	0	0	0	0	0	0	0	0	0	0	0	0	0	0	0	0	3	0	0	0	0	0	0	0	0	0	0	0	0	0	0	0	0	0	0	0	0	0	0	0
Bacillus_sp._OV322	1	0	0	0	0	0	0	0	0	0	0	0	0	0	0	0	0	0	0	0	0	0	0	0	0	0	0	0	0	0	0	0	0	0	0	0	0	0	0	0	0	0	0	0	0	0	0	0	0
Bacillus_sp._OxB_1	1	0	0	0	3	0	13	0	0	0	0	0	0	0	0	0	0	0	0	0	0	0	3	0	0	0	0	0	0	0	0	8	0	0	0	0	0	0	0	0	0	0	0	0	0	0	0	0	0
Bacillus_sp._P14.5	1	0	0	0	0	0	0	0	0	0	0	0	0	0	0	0	0	0	0	0	0	0	0	0	0	0	0	0	0	0	0	0	0	0	0	0	0	0	0	0	0	0	0	0	0	0	0	0	0
Bacillus_sp._PK3_68	1	0	0	0	0	0	0	0	0	0	0	0	0	0	0	0	0	0	0	0	0	0	0	0	0	0	0	0	0	0	0	0	0	0	0	0	0	0	0	0	0	0	0	0	0	0	0	0	0
Bacillus_sp._Rc4	1	0	0	0	0	0	0	0	0	0	0	0	0	0	0	0	6	0	0	0	0	0	0	0	0	0	0	0	0	0	0	0	0	0	0	0	0	0	0	0	0	0	0	0	0	0	0	0	0
Bacillus_sp._REN51N	1	0	0	0	0	0	0	0	0	0	0	0	0	0	0	0	0	0	0	0	0	0	0	0	0	0	0	0	0	0	0	0	0	0	0	0	0	0	0	0	0	0	0	0	0	0	5	0	0
Bacillus_sp._RU2C	1	0	0	0	0	0	0	0	0	0	0	0	0	0	0	0	0	0	0	0	0	0	0	0	0	0	0	0	0	0	0	0	0	0	0	0	0	0	0	0	0	0	0	0	0	0	0	0	0
Bacillus_sp._S66	1	0	0	0	0	0	0	0	0	0	0	0	0	0	0	0	0	0	0	0	0	0	0	0	0	0	0	0	0	0	0	0	0	0	0	0	0	0	0	0	0	0	0	0	0	0	0	0	0
Bacillus_sp._SA1_12	1	0	0	0	9	0	0	0	0	0	0	0	0	0	0	0	0	0	0	0	0	0	15	4	21	9	0	0	0	8	0	15	0	0	0	0	0	0	0	1	17	0	0	0	0	0	10	0	0
Bacillus_sp._SAJ1	1	0	0	0	0	0	0	0	0	0	0	0	0	0	0	0	0	0	0	0	0	0	0	0	0	0	0	0	0	0	0	10	0	0	0	0	0	0	0	0	0	0	0	0	0	0	0	0	0
Bacillus_sp._SB49	1	0	0	0	0	0	0	0	0	0	0	0	0	0	0	0	0	0	0	0	0	0	0	0	0	0	0	0	0	0	0	0	0	0	0	0	0	0	0	0	0	0	0	9	12	0	0	0	0
Bacillus_sp._SJS	1	0	0	0	0	0	0	0	0	0	0	0	0	0	0	0	0	0	0	0	0	0	0	0	0	0	0	0	0	0	0	0	3	0	0	0	0	0	0	0	0	0	0	0	0	0	0	0	0
Bacillus_sp._SN10	1	0	0	0	0	0	0	0	0	0	0	0	0	0	0	0	0	0	0	0	0	0	0	0	0	0	0	0	0	0	0	0	0	0	0	0	0	0	0	0	0	0	0	0	0	0	0	0	0
Bacillus_sp._SN32	1	0	0	0	0	0	0	0	0	0	0	0	0	0	0	0	0	0	0	0	0	0	13	0	0	0	0	0	0	0	0	0	0	0	0	7	0	0	0	0	0	0	0	0	0	0	0	0	0
Bacillus_sp._Soil531	1	0	0	0	0	0	0	0	0	0	0	0	0	0	0	0	0	0	0	0	0	0	0	0	0	0	0	0	0	0	0	0	0	0	0	0	0	0	0	0	0	0	0	0	0	0	0	0	0
Bacillus_sp._Soil768D1	1	0	0	0	0	0	0	0	0	0	0	0	0	0	0	0	0	0	0	0	0	6	0	0	0	9	0	0	0	4	0	4	2	0	3	0	0	0	0	0	0	0	0	0	0	0	0	0	0
Bacillus_sp._SRB_28	1	0	0	0	0	0	0	0	725	0	0	0	0	0	0	0	0	0	0	0	0	0	0	0	0	0	0	0	0	0	0	0	0	0	0	0	0	0	0	0	0	0	0	0	3	0	0	0	0
Bacillus_sp._SRB_331	1	0	0	0	0	0	0	0	9	0	0	0	0	0	0	0	0	0	0	0	0	0	0	0	0	0	0	0	0	0	0	0	0	0	0	0	0	0	0	0	0	0	0	0	0	0	0	0	0
Bacillus_sp._SRB_336	1	0	0	0	4	0	0	0	168	0	0	0	5	0	0	0	0	0	0	0	0	0	0	7	0	0	0	0	0	0	0	12	0	0	0	0	0	0	0	0	0	0	0	0	0	0	0	0	0
Bacillus_sp._T33_2	1	0	0	0	0	0	0	0	0	0	0	0	0	0	0	0	0	0	0	0	0	0	0	0	0	0	0	0	0	0	0	6	0	0	0	0	0	0	0	0	3	0	0	0	0	5	0	0	0
Bacillus_sp._TH007	1	0	0	0	0	0	0	0	0	0	0	0	0	0	0	0	0	0	0	0	0	0	0	0	0	0	0	0	0	0	0	0	0	0	0	0	0	0	0	0	0	0	0	0	0	0	0	0	0
Bacillus_sp._TS_2	1	0	0	0	0	0	0	0	0	0	0	0	0	0	0	0	0	0	0	0	0	0	0	0	0	0	0	0	0	0	0	0	0	0	0	6	4	0	0	0	0	0	0	0	0	0	0	0	0
Bacillus_sp._TYF_LIM_B05	1	0	0	0	0	0	0	0	0	0	0	0	0	0	0	0	0	0	0	0	0	0	0	0	0	0	0	5	0	0	0	0	0	0	0	9	0	0	0	0	0	0	0	0	0	0	0	0	0
Bacillus_sp._UMB0728	1	0	0	0	0	0	0	0	0	0	29	0	0	8	0	0	0	18	0	0	0	0	0	0	0	0	0	0	0	0	0	0	0	0	0	0	0	0	0	0	0	0	0	0	0	10	0	0	0
Bacillus_sp._UMB0893	1	0	0	0	0	0	0	0	0	0	0	0	0	0	0	0	0	0	0	0	0	0	0	0	0	0	0	0	0	0	0	0	0	0	0	0	0	0	0	0	0	0	0	0	0	0	0	0	0
Bacillus_sp._UMB0899	1	0	0	0	0	0	0	0	0	0	0	0	0	0	0	0	4	0	0	0	0	0	0	0	0	0	0	0	0	0	0	0	0	0	0	0	0	0	0	0	0	0	0	0	0	0	0	0	0
Bacillus_sp._UMTAT18	1	0	0	0	0	0	0	0	0	0	0	0	0	0	0	0	0	0	0	0	0	0	0	0	0	0	0	0	0	0	0	0	0	0	0	0	0	0	0	0	0	0	0	0	0	0	0	0	0
Bacillus_sp._UNC125MFCrub1.1	1	0	0	0	0	0	0	0	0	0	0	0	0	0	0	0	0	0	0	0	0	0	0	0	0	0	0	0	0	0	0	0	0	0	0	0	0	0	0	0	0	0	0	0	0	0	0	9	0
Bacillus_sp._UNC322MFChir4.1	1	0	0	0	0	0	0	0	0	0	0	0	0	0	0	0	0	0	0	0	0	2	8	0	13	20	0	0	0	13	0	4	0	0	6	0	8	0	0	0	0	0	0	0	0	0	0	0	0
Bacillus_sp._UNC41MFS5	1	0	0	0	0	0	0	0	0	0	0	0	0	0	0	0	0	0	0	0	0	0	0	0	0	0	0	0	0	0	0	0	0	0	0	0	0	0	0	0	0	0	0	0	0	0	0	0	0
Bacillus_sp._UNC437CL72CviS29	1	0	0	0	0	0	0	0	0	0	0	0	0	0	0	0	3	13	0	0	0	14	0	0	11	0	0	9	0	3	0	27	0	0	0	4	0	0	0	0	7	0	0	0	0	0	0	0	37
Bacillus_sp._UNC438CL73TsuS30	1	0	0	0	0	0	0	0	0	5	0	0	0	0	0	0	3	4	0	0	0	0	11	0	0	4	0	0	4	0	0	4	0	0	5	0	3	6	0	0	3	0	0	0	0	0	0	0	0
Bacillus_sp._UNCCL81	1	0	0	0	0	0	0	0	0	0	0	0	0	0	0	0	0	0	0	0	0	0	0	0	0	0	0	0	0	0	0	0	0	0	0	0	0	0	0	0	0	0	0	0	0	0	0	4	0
Bacillus_sp._URHB0009	1	0	0	0	2	0	0	0	3	0	0	0	0	3	0	0	3	0	0	0	0	0	0	0	0	0	0	0	0	0	0	10	0	0	0	0	0	0	3	0	0	0	0	0	0	0	8	0	0
Bacillus_sp._V3_13	1	0	0	0	0	0	0	0	0	0	0	0	0	0	0	0	0	0	0	0	0	0	0	0	0	0	0	0	0	4	0	0	0	0	0	0	0	0	0	0	0	0	0	0	0	0	0	0	0
Bacillus_sp._V33_4	1	0	0	0	0	0	0	0	0	0	0	0	0	0	0	0	0	0	0	0	0	0	0	0	0	7	0	0	0	0	0	0	0	0	0	0	0	0	0	0	0	16	0	0	0	160	0	0	0
Bacillus_sp._V5_8f	1	0	0	0	0	0	0	0	0	0	0	0	0	0	0	0	0	0	0	0	0	0	0	0	0	0	0	0	0	0	0	0	0	0	0	0	0	0	0	0	0	0	0	0	0	0	0	0	0
Bacillus_sp._V59.32a	1	0	0	0	0	0	0	0	0	0	0	0	0	0	0	0	0	0	0	0	0	0	0	0	0	0	0	3	0	0	0	0	0	0	0	0	0	0	0	0	0	0	0	0	0	0	0	0	0
Bacillus_sp._VMFN_A1	1	0	0	0	0	0	0	0	0	0	0	0	0	0	0	0	0	0	0	0	0	1	0	0	5	0	0	0	0	0	0	9	0	0	0	0	0	0	0	0	0	0	0	0	0	0	0	0	0
Bacillus_sp._VT_16_64	1	59	91	12	0	30	0	74	0	0	0	34	74	0	0	0	0	0	0	108	44	0	96	185	62	65	0	0	0	0	8	0	0	0	0	0	31	54	5	0	0	0	0	0	0	0	0	0	0
Bacillus_sp._VT_712	1	0	0	0	0	0	0	0	0	0	0	0	0	0	0	0	0	0	0	0	0	0	0	0	0	0	0	0	0	0	0	0	0	0	0	0	0	0	0	0	0	0	0	0	0	0	0	0	0
Bacillus_sp._X1_2014_	1	0	0	0	0	0	0	0	0	0	0	0	0	0	0	0	0	0	0	0	0	0	0	0	0	0	0	0	0	0	0	0	0	0	0	0	0	0	0	0	0	0	0	0	0	0	0	0	0
Bacillus_sp._Y1	1	0	0	0	0	0	0	0	0	0	0	0	0	0	0	0	0	0	0	0	0	0	0	0	0	0	0	0	0	0	0	0	0	0	0	0	0	0	0	0	0	0	0	0	0	0	0	0	0
Bacillus_sp._YR288	1	0	0	0	0	0	0	0	0	0	0	0	0	0	0	0	0	0	0	0	0	0	0	0	0	0	0	0	0	0	0	0	0	0	0	0	0	0	0	0	0	0	0	0	0	0	0	0	0
Bacillus_sp._YR335	1	0	0	0	0	0	0	0	0	0	0	0	0	0	23	0	0	0	0	0	0	0	0	0	0	0	0	0	0	0	0	33	0	0	0	0	0	0	4	0	0	0	6	0	0	13	0	0	0
Bacillus_stratosphericus	1	0	0	0	0	0	0	0	0	0	0	0	0	0	0	0	0	0	0	0	0	0	0	0	0	0	0	0	0	0	0	0	0	0	0	0	0	0	0	0	0	0	0	0	0	0	0	0	0
Bacillus_subtilis	1	120	586	127	311	471	221	278	0	106	31	239	105	1498	594	57	85	155	138	669	78	149	182	346	55	57	355	225	334	263	679	63	711	367	584	8	726	739	938	411	85	0	0	0	18	15	37	3	0
Bacillus_taeanensis	1	0	0	0	4	0	0	0	0	0	0	0	0	0	0	0	4	0	0	0	0	0	0	0	0	0	0	0	0	0	0	0	0	0	0	0	0	0	0	0	0	0	0	0	21	0	0	0	0
Bacillus_tequilensis	1	0	0	0	0	0	0	0	0	0	0	0	0	0	0	0	0	0	0	0	0	0	0	0	0	0	0	0	0	0	0	0	0	0	0	0	0	0	0	0	0	0	0	0	0	0	4	0	0
Bacillus_testis	1	0	0	0	8	0	0	0	0	0	0	0	0	0	0	0	0	0	0	0	0	0	0	0	0	0	0	0	0	0	0	3	0	0	0	0	0	0	0	0	0	0	2	0	9	7	6	0	2
Bacillus_thermozeamaize	1	0	0	0	6	0	0	0	0	0	0	0	0	0	5	0	6	0	0	0	0	0	5	13	12	0	0	0	0	0	38	11	0	0	0	0	0	0	0	0	3	0	0	0	0	0	0	0	0
Bacillus_thuringiensis	1	0	18	0	592	32	54	0	942	3	204	91	33	36	466	0	186	604	123	7	148	385	299	26	56	118	89	28	200	30	60	368	26	1229	227	470	121	94	27	200	315	0	1154	0	21	13	9	0	6
Bacillus_timonensis	1	0	0	0	18	0	0	0	0	0	0	0	0	0	8	0	0	0	3	0	0	0	0	0	4	3	0	0	0	0	0	28	0	0	0	0	0	0	0	0	7	0	0	0	0	0	0	0	0
Bacillus_toyonensis	1	23	0	0	1022	59	0	140	0	0	262	0	13	110	7	18	329	167	71	18	3	5	130	11	160	36	9	11	95	3	174	112	33	127	5	17	45	40	78	82	356	0	0	3	12	65	9	0	0
Bacillus_tuaregi	1	0	0	0	0	0	0	0	7	0	0	0	0	0	0	0	0	0	0	0	0	7	0	0	0	0	0	0	0	0	0	0	0	0	0	0	0	0	0	0	0	0	0	0	12	0	0	0	0
Bacillus_vallismortis	1	0	0	0	0	0	0	0	0	0	0	0	0	0	0	0	0	0	0	0	0	0	0	0	0	0	0	0	0	0	0	0	0	0	0	0	0	0	0	0	0	0	0	0	0	0	0	0	0
Bacillus_velezensis	1	0	0	0	0	0	0	0	0	0	0	0	0	0	3	0	0	11	0	0	0	0	0	4	9	0	0	5	0	0	0	6	0	0	0	0	6	0	0	0	3	0	0	0	0	0	0	0	0
Bacillus_virus_B103	1	0	0	0	0	0	0	0	0	0	0	0	0	0	0	0	0	0	4	0	0	0	0	0	0	0	0	0	0	0	0	0	0	11	0	0	0	0	0	0	0	0	0	0	0	0	0	0	0
Bacillus_virus_B4	1	0	0	0	0	0	0	0	0	0	0	0	0	0	0	0	0	0	7	0	0	0	0	0	0	0	0	0	0	0	0	0	0	0	0	0	0	0	0	0	0	0	0	0	0	0	0	0	0
Bacillus_virus_Bc431	1	0	0	0	0	0	0	0	0	0	0	0	0	0	0	0	0	0	0	0	0	6	0	0	0	0	0	0	0	0	0	0	0	0	0	0	0	0	0	0	0	0	0	0	0	0	0	0	0
Bacillus_virus_BCD7	1	0	0	0	0	0	0	0	0	0	3	0	0	4	0	0	0	0	0	0	0	6	0	0	0	0	0	0	0	0	0	0	0	0	0	0	0	0	0	0	0	0	0	0	0	0	0	0	0
Bacillus_virus_BCP78	1	0	0	0	0	0	0	0	0	0	0	0	0	0	0	0	0	0	0	0	0	0	0	0	0	0	0	0	0	0	0	0	0	0	0	0	0	0	0	0	0	0	0	0	0	0	0	0	0
Bacillus_virus_BCP82	1	0	0	0	0	0	0	0	0	0	0	0	0	0	0	0	0	0	0	0	0	0	0	0	0	0	0	0	0	0	0	0	0	0	0	0	0	0	0	0	0	0	0	0	0	41	0	0	0
Bacillus_virus_Bigbertha	1	0	0	0	0	0	0	0	0	0	0	0	0	0	0	0	0	0	0	0	0	0	0	0	0	0	0	0	0	0	0	0	0	0	0	0	0	0	0	0	0	0	0	0	0	0	0	0	0
Bacillus_virus_BM15	1	0	0	0	0	0	0	0	0	0	0	0	0	0	0	0	0	0	0	0	0	0	0	0	0	0	0	0	0	0	0	0	0	0	0	0	0	0	0	0	0	0	0	0	0	0	0	0	0
Bacillus_virus_Bobb	1	0	0	0	0	0	0	0	0	0	0	0	0	0	0	0	6	0	0	0	0	0	0	0	0	0	0	0	4	6	0	0	0	4	0	0	0	0	0	30	3	0	0	0	0	0	0	0	0
Bacillus_virus_BSP38	1	0	0	0	12	0	0	0	0	0	0	0	0	0	0	0	8	0	0	4	0	0	0	0	7	0	0	0	0	0	0	37	0	0	0	0	0	0	0	0	2	0	0	0	0	0	0	0	0
Bacillus_virus_CAM003	1	0	0	0	0	0	0	0	0	0	0	0	0	0	0	0	0	0	0	0	0	0	0	0	0	0	0	0	0	0	0	0	0	0	0	0	0	0	0	0	0	0	0	0	0	0	0	0	0
Bacillus_virus_Camphawk	1	0	0	0	0	0	0	0	0	0	0	0	0	0	0	0	0	0	5	0	0	0	0	0	18	0	0	4	6	0	0	0	8	72	0	0	0	0	20	0	0	0	0	0	0	0	0	0	0
Bacillus_virus_CP51	1	0	0	0	10	0	0	0	0	0	0	0	0	0	0	0	0	0	0	0	0	0	0	0	0	0	0	0	0	0	0	0	0	0	0	0	0	0	0	0	0	0	0	0	0	0	0	0	0
Bacillus_virus_Deepblue	1	0	0	0	0	0	0	0	0	0	0	0	0	0	0	0	0	0	0	0	0	0	0	0	0	0	0	0	0	0	0	0	0	0	0	0	0	0	0	0	0	0	0	0	0	0	0	0	0
Bacillus_virus_Eldridge	1	0	0	0	0	0	0	0	0	0	0	0	0	0	0	0	0	0	0	0	0	0	0	0	29	0	0	0	0	5	0	0	0	0	0	0	0	0	0	6	13	0	0	0	0	0	0	0	0
Bacillus_virus_G	1	0	0	0	55	18	0	3	0	0	0	0	0	18	0	0	0	5	0	0	0	6	0	21	0	7	0	0	0	3	0	0	0	56	0	26	0	0	0	0	0	0	0	0	0	0	0	2	0
Bacillus_virus_GA1	1	0	0	0	0	0	0	0	0	0	0	0	19	0	0	0	0	0	0	0	0	4	0	0	0	33	0	0	0	0	8	0	15	0	4	0	3	0	0	0	4	0	0	0	0	0	0	0	0
Bacillus_virus_Goe1	1	0	0	0	0	0	0	0	0	0	0	0	0	0	0	0	0	0	0	0	0	0	0	0	0	0	0	0	0	0	0	0	0	0	0	0	0	0	0	0	0	0	0	0	0	0	0	0	0
Bacillus_virus_Goe6	1	0	0	0	0	0	0	0	0	0	0	0	0	0	0	0	0	0	0	0	0	0	0	0	0	0	0	0	0	0	0	0	0	0	0	0	0	0	0	0	0	0	0	0	0	0	0	0	0
Bacillus_virus_Harambe	1	0	0	0	0	0	0	0	0	0	0	0	0	0	0	0	0	0	0	0	0	0	0	0	0	0	0	0	0	0	0	0	0	0	0	0	0	0	0	0	0	0	0	0	0	160	0	0	0
Bacillus_virus_JBP901	1	0	0	0	0	0	0	0	0	0	0	0	0	0	0	0	0	0	0	0	0	0	23	0	0	0	0	0	0	0	0	0	0	0	0	0	0	0	0	0	0	0	0	0	0	0	0	0	0
Bacillus_virus_JL	1	0	0	0	0	0	0	0	0	0	0	0	0	0	0	0	0	0	0	0	0	0	0	0	18	0	0	8	4	0	0	0	4	0	0	0	4	0	0	0	0	0	0	0	0	0	0	0	0
Bacillus_virus_Mater	1	0	0	0	0	0	0	0	0	0	0	0	0	0	0	0	0	0	0	0	0	0	0	0	0	0	0	0	0	0	0	0	0	0	0	0	0	0	0	0	0	0	0	0	0	5	0	0	0
Bacillus_virus_MGB1	1	0	0	0	0	0	0	0	0	0	0	0	0	0	0	0	0	0	0	0	0	0	0	0	0	0	0	0	0	0	0	0	0	0	0	0	0	0	0	0	0	0	0	0	0	0	0	0	0
Bacillus_virus_Mgbh1	1	0	0	0	0	0	0	0	0	0	0	0	0	0	0	0	0	0	0	0	0	0	0	0	0	0	0	0	0	0	0	0	0	0	0	0	0	0	0	0	0	0	0	0	0	6	0	0	0
Bacillus_virus_Moonbeam	1	0	0	0	0	0	0	0	0	0	0	0	0	0	0	0	0	0	0	0	0	0	0	0	0	0	0	0	0	0	0	0	0	0	0	0	0	0	0	0	0	0	0	0	0	0	0	0	0
Bacillus_virus_NIT1	1	0	0	0	0	0	0	0	0	0	0	0	0	0	0	0	0	0	0	0	0	0	0	0	0	0	0	0	0	0	0	11	0	0	0	0	0	0	0	0	0	0	0	0	0	0	0	0	0
Bacillus_virus_PBS1	1	0	0	0	0	0	0	0	0	4	0	0	0	12	5	0	0	3	0	0	0	0	0	0	0	2	0	0	0	0	0	0	0	0	0	0	2	0	0	19	0	0	0	0	0	0	0	0	0
Bacillus_virus_phi29	1	0	0	0	0	0	0	0	0	0	0	0	0	0	0	0	0	0	0	0	0	0	0	0	0	0	0	0	0	0	0	0	0	0	0	0	0	0	0	0	0	0	0	0	0	150	0	0	0
Bacillus_virus_PZA	1	0	0	0	0	0	0	0	0	0	0	0	0	0	0	0	0	0	0	0	0	0	0	0	0	0	0	0	0	0	0	0	0	10	0	0	0	0	0	0	0	0	0	0	0	0	4	0	0
Bacillus_virus_Riley	1	0	0	0	0	0	0	0	0	0	0	0	0	0	0	0	0	0	0	0	0	0	0	0	0	6	0	0	0	0	0	0	0	0	0	0	0	0	0	0	0	0	0	0	0	0	0	0	0
Bacillus_virus_Shanette	1	0	0	0	0	0	0	0	0	0	0	0	0	0	0	0	0	0	0	0	0	0	0	0	0	0	0	0	0	0	0	0	0	0	0	0	0	0	0	0	0	0	0	0	0	0	0	0	0
Bacillus_virus_Shbh1	1	0	0	0	0	0	6	0	0	0	0	0	0	0	0	0	0	0	0	0	0	0	0	0	0	0	0	0	0	0	0	19	0	0	0	0	0	0	0	0	0	0	0	0	0	0	0	0	0
Bacillus_virus_SIOphi	1	0	0	0	0	0	0	0	0	0	0	0	0	0	0	0	0	0	0	0	0	0	0	0	0	0	0	0	8	0	0	0	6	0	0	0	0	0	3	0	0	0	0	0	0	0	0	0	0
Bacillus_virus_SP15	1	0	0	0	11	0	3	0	0	0	0	0	8	0	0	0	41	46	50	0	0	0	15	0	0	0	0	81	7	0	2	0	15	73	0	67	0	0	25	0	0	0	0	0	0	0	0	0	0
Bacillus_virus_SPO1	1	0	0	0	5	0	0	0	0	0	0	0	5	0	0	0	7	0	0	0	0	0	0	0	24	0	0	4	5	6	0	0	0	78	4	3	0	0	12	0	5	0	0	0	0	0	0	0	0
Bacillus_virus_Troll	1	0	0	0	0	0	0	0	0	0	0	0	0	0	0	0	0	0	0	0	0	0	0	0	0	0	0	0	0	0	0	0	0	0	0	0	0	0	0	0	0	0	0	3	60	0	0	0	0
Bacillus_virus_TsarBomba	1	0	0	0	0	0	0	0	0	0	0	0	0	0	0	0	0	0	0	0	0	0	0	0	0	0	0	0	0	0	0	0	0	0	0	0	0	0	0	0	0	0	0	0	0	0	0	0	0
Bacillus_virus_vBBsuMGoe3	1	0	0	0	0	0	0	0	0	0	0	0	0	0	0	0	0	0	30	0	0	0	0	0	0	0	0	0	6	0	0	0	0	0	0	3	0	0	0	0	0	0	0	0	0	0	0	0	0
Bacillus_virus_VMY22	1	0	0	0	0	0	0	0	0	4	0	0	0	0	0	0	0	0	0	0	0	0	0	0	0	0	0	0	0	0	0	0	0	0	0	0	0	0	0	0	0	0	0	0	0	0	0	0	0
Bacillus_weihaiensis	1	0	0	0	0	0	0	0	26	0	0	0	0	0	0	0	0	0	0	0	0	0	0	0	0	0	0	0	0	0	0	7	0	0	0	0	0	0	0	0	0	0	0	0	0	0	0	0	0
Bacillus_wiedmannii	1	18	16	20	23	0	41	31	0	0	105	17	60	110	177	33	8	0	9	4	126	6	47	109	23	51	294	6	160	3	344	25	168	71	748	58	291	79	297	0	107	0	0	0	10	0	0	0	32
Bacillus_wudalianchiensis	1	0	0	0	0	0	0	0	0	0	0	0	0	0	0	0	0	0	0	0	0	0	0	0	0	0	0	0	0	0	0	5	0	0	0	0	0	0	0	0	0	0	0	0	0	0	0	0	0
Bacillus_xiamenensis	1	0	0	0	0	0	0	0	0	0	0	0	0	0	0	0	0	0	0	0	0	0	0	0	0	0	0	0	0	0	0	0	0	0	0	0	0	0	0	0	0	0	32	9	0	0	0	0	0
Bacillus_xiapuensis	1	0	0	0	0	0	0	0	0	0	0	0	0	0	0	0	0	0	0	0	0	0	0	0	0	0	0	0	0	0	0	0	0	0	0	0	0	0	0	0	0	0	18	0	3	0	0	0	0
Bacillus_yapensis	1	0	6	0	12	0	0	0	0	0	0	0	0	0	0	0	13	6	5	0	0	4	6	0	0	0	0	2	0	5	0	11	0	1	0	8	0	0	0	0	4	0	0	0	0	0	0	0	2
Bacillus_zhangzhouensis	1	0	0	0	7	0	0	0	0	0	0	0	0	0	0	0	5	0	0	0	0	0	0	0	2	0	0	0	0	0	0	8	0	6	0	0	0	0	0	0	0	0	0	0	0	0	0	0	0
bacteria_symbiont_BFo1_of_Frankliniella_occidentalis	1	0	0	0	0	0	0	0	0	0	0	0	0	0	0	0	0	0	0	0	0	0	0	0	0	0	0	0	0	0	0	0	0	0	0	0	0	0	0	0	0	0	0	30	0	0	0	0	0
Bacteriophage_sp.	1	0	0	0	0	0	0	0	0	0	0	0	0	8	0	0	0	10	7	0	0	0	0	0	11	0	0	6	40	4	0	25	8	50	0	0	0	0	0	0	121	20	14	167	288	166	146	10	168
Bacteriovorax_sp._BAL6_X	1	0	0	0	8	0	0	0	0	0	0	0	0	0	0	0	0	0	0	5	0	0	0	0	0	0	0	8	0	0	0	0	0	0	0	0	0	0	0	0	0	0	0	0	0	0	0	0	0
Bacteriovorax_sp._BSW11_IV	1	0	0	0	0	0	0	0	0	0	0	0	0	0	0	0	0	0	0	0	0	0	0	0	0	5	0	0	0	0	0	0	0	0	0	0	0	0	0	0	0	0	0	0	0	0	0	0	0
Bacteriovorax_sp._MedPE_SWde	1	0	0	0	0	0	0	0	7	0	0	0	0	0	0	0	0	0	0	0	0	4	7	0	5	13	0	0	0	0	0	7	0	0	0	0	10	0	0	0	0	0	0	0	0	0	0	0	0
Bacteriovorax_sp._Seq25_V	1	0	0	0	0	0	0	0	0	0	0	0	0	0	0	0	0	0	0	0	0	0	0	0	0	0	0	0	0	0	0	4	0	0	0	0	0	0	0	0	0	0	0	0	0	0	0	0	0
Bacteriovorax_stolpii	1	0	0	0	0	0	0	0	0	0	0	0	0	0	0	0	0	0	0	0	0	0	0	0	0	0	0	0	0	0	0	17	0	0	0	4	0	0	0	0	0	0	0	0	0	0	0	0	0
bacterium	1	0	0	0	96	0	0	0	555	0	4	0	10	0	3	3	48	28	0	0	0	31	15	24	69	82	0	24	2	57	0	119	0	10	0	12	13	0	3	4	57	0	0	5	0	6	0	6	0
bacterium__Candidatus_Blackallbacteria__CG18_big_fil_WC_8_21_14_2_50_49_26	1	0	0	0	0	0	0	0	12	0	0	0	0	0	0	0	0	0	0	0	0	0	0	0	0	0	0	0	0	0	0	0	0	0	0	0	7	0	0	0	0	0	0	0	0	0	0	0	0
bacterium__Candidatus_Gribaldobacteria__CG_4_10_14_0_2_um_filter_41_16	1	0	0	0	0	0	0	0	0	0	0	0	0	0	0	0	0	0	0	0	0	0	0	0	0	4	0	0	0	0	0	0	0	0	0	0	0	0	0	0	0	0	0	0	0	0	0	0	0
bacterium__Candidatus_Gribaldobacteria__CG02_land_8_20_14_3_00_41_15	1	0	0	0	0	0	0	0	0	0	0	0	0	0	0	0	0	0	0	0	0	0	0	0	0	0	0	0	0	0	0	8	0	0	0	0	0	0	0	0	0	0	0	0	0	0	0	0	0
bacterium__Candidatus_Gribaldobacteria__CG07_land_8_20_14_0_80_33_18	1	0	0	0	0	0	0	0	0	0	0	0	0	0	0	0	0	0	0	0	0	0	0	0	0	3	0	0	0	0	0	0	0	0	0	0	4	0	0	0	0	0	0	0	0	0	0	0	0
bacterium__Candidatus_Gribaldobacteria__CG08_land_8_20_14_0_20_39_15	1	0	0	0	0	0	0	0	0	0	0	0	0	0	0	0	6	1	0	0	0	0	0	0	0	0	0	0	0	0	0	6	0	0	0	0	0	0	0	0	0	0	0	0	0	0	0	0	0
bacterium__Candidatus_Gribaldobacteria__CG23_combo_of_CG06_09_8_20_14_all_37_87_8	1	0	0	0	6	0	0	0	0	0	0	0	2	0	0	0	11	0	0	0	0	2	0	0	29	0	0	0	0	0	0	0	0	0	0	0	0	0	0	0	0	0	0	0	0	0	0	0	0
bacterium__Candidatus_Howlettbacteria__CG_4_10_14_0_8_um_filter_40_9	1	0	0	0	30	0	0	0	0	0	0	0	0	7	0	0	16	14	0	0	0	6	0	0	6	0	0	8	0	0	0	11	0	0	0	0	0	0	0	0	3	0	0	0	0	0	0	0	0
bacterium__Candidatus_Moisslbacteria__CG12_big_fil_rev_8_21_14_0_65_36_11	1	0	0	0	0	0	0	0	0	0	0	0	0	0	0	0	0	0	0	0	0	0	0	0	0	0	0	0	0	0	0	0	0	0	0	0	5	0	0	0	0	0	0	0	0	0	0	0	0
bacterium__Candidatus_Ratteibacteria__CG01_land_8_20_14_3_00_40_19	1	0	0	0	0	0	0	0	0	0	0	0	0	0	0	0	0	0	0	0	0	0	0	0	0	0	0	0	0	0	3	0	0	0	0	0	0	0	0	0	0	0	0	0	0	0	0	0	0
bacterium__Candidatus_Ratteibacteria__CG23_combo_of_CG06_09_8_20_14_all_48_7	1	0	0	0	0	0	0	0	0	0	0	0	0	0	0	0	0	0	0	0	0	0	0	0	0	0	0	0	0	0	0	0	0	0	0	0	0	0	0	0	0	0	0	0	0	0	0	0	0
bacterium__Candidatus_Stahlbacteria__CG23_combo_of_CG06_09_8_20_14_all_40_9	1	0	0	0	8	0	0	0	0	0	0	0	0	0	0	0	0	0	0	0	0	0	0	79	0	0	0	0	0	7	0	0	0	0	0	9	0	0	0	0	0	0	0	0	0	0	0	0	0
bacterium__Candidatus_Torokbacteria__CG_4_10_14_0_2_um_filter_35_8	1	0	0	0	3	0	0	0	0	2	0	0	0	0	0	0	12	0	0	0	0	5	12	0	13	14	0	17	0	8	0	13	0	0	0	0	0	0	0	0	25	0	0	0	0	0	0	0	0
bacterium_0.1xD8_71	1	0	0	0	45	0	0	0	0	21	0	0	0	0	2	0	17	39	0	0	0	4	0	0	15	0	0	0	0	12	0	20	0	0	0	4	0	0	6	0	5	0	10	213	47	61	26	75	72
bacterium_0.1xD8_82	1	0	0	0	53	4	0	0	0	24	0	0	0	0	0	0	3	27	0	0	0	0	14	0	10	22	0	5	0	0	0	18	0	3	0	1	0	5	0	0	0	7	459	22	80	55	23	51	75
bacterium_1XD21_70	1	0	0	0	66	0	0	0	0	3	0	0	0	0	0	0	0	8	0	5	0	29	31	0	24	14	0	4	2	9	0	29	0	0	3	3	0	0	0	0	12	57	94	139	260	84	86	69	174
bacterium_1XD42_1	1	0	0	0	0	0	0	0	0	0	0	0	3	0	0	0	0	0	0	0	0	0	0	0	0	0	0	0	0	0	0	0	0	0	0	0	0	0	0	0	0	0	0	0	0	0	0	0	0
bacterium_1XD42_54	1	0	0	2	0	0	0	0	0	0	0	0	0	0	0	0	0	0	0	0	0	0	11	0	10	0	0	12	8	4	0	59	8	6	9	0	6	0	6	0	8	87	18	28	187	78	11	2	69
bacterium_1xD42_67	1	0	0	0	10	0	0	0	0	2	0	0	0	0	0	0	0	4	0	0	0	6	0	0	15	0	0	0	0	3	0	30	0	0	0	3	0	0	0	0	0	49	13	87	91	107	170	43	184
bacterium_1XD42_8	1	0	0	0	43	0	0	0	0	5	0	0	0	3	3	0	2	18	6	0	0	3	0	0	32	0	0	3	0	0	0	32	0	8	0	0	0	0	0	0	5	6	0	11	15	13	6	0	0
bacterium_1xD42_87	1	0	0	0	94	4	4	0	0	8	0	0	0	0	0	0	14	61	0	56	0	18	16	0	67	42	6	27	1020	686	617	25	18	31	6	2	10	4	10	0	247	103	282	36	262	142	42	66	330
bacterium_1xD8_6	1	0	0	0	0	0	0	0	0	0	0	0	0	0	0	0	0	0	0	0	0	0	0	0	0	0	0	0	0	0	0	0	0	0	0	0	0	0	0	0	0	0	0	0	0	0	0	0	0
bacterium_1XD8_76	1	0	0	0	62	0	0	0	0	11	0	0	11	0	0	0	0	8	10	3	0	8	9	0	57	3	0	0	2	5	0	8	0	5	0	6	7	0	0	0	1	18	23	87	79	51	55	8	9
bacterium_1XD8_92	1	0	0	0	158	4	0	0	209	46	0	0	17	0	0	0	40	59	0	0	0	19	63	1	58	19	0	2	2	20	0	88	4	3	7	4	7	0	5	0	29	15	46	227	233	62	93	49	307
bacterium_2013Ark19i	1	0	0	0	0	0	0	0	38	0	0	0	0	0	0	0	0	0	0	0	0	0	0	0	0	0	0	0	0	5	0	0	0	0	0	0	0	0	0	0	0	0	0	0	0	0	0	0	0
bacterium_336_3	1	0	0	0	0	0	0	0	0	0	0	0	0	0	0	0	0	0	0	0	0	5	0	14	0	0	0	0	0	0	0	0	0	0	0	0	4	0	0	0	0	0	0	0	0	7	0	11	0
bacterium_42_11	1	0	0	0	0	0	0	0	0	0	0	0	0	0	0	0	0	19	0	0	0	3	0	0	13	0	0	0	0	0	0	0	0	0	0	0	0	0	0	0	0	0	0	0	0	0	0	0	0
bacterium_A37T11	1	0	0	0	3	0	1	0	0	0	0	0	0	0	0	0	0	0	0	0	0	0	0	0	0	4	0	0	0	0	0	4	0	0	0	4	0	0	0	0	0	0	0	0	0	0	0	0	0
bacterium_A52C2	1	0	0	0	38	0	0	0	0	0	0	0	0	0	0	0	0	0	0	0	0	0	0	0	0	1	0	0	0	0	0	0	0	0	0	0	0	0	0	0	85	0	0	0	0	0	0	0	0
bacterium_AMD01	1	0	0	0	0	0	0	0	0	0	2	0	0	0	0	0	0	0	0	0	0	8	0	0	3	0	0	0	4	17	0	29	0	0	0	0	0	0	0	0	0	0	0	0	0	0	0	0	0
bacterium_AMD02	1	0	0	0	35	10	0	0	0	3	0	0	0	4	3	0	64	23	0	0	0	16	9	31	21	29	0	15	0	64	0	27	0	5	0	24	8	0	0	0	62	0	0	0	0	0	0	0	0
bacterium_B17	1	0	0	0	0	0	0	0	3	0	0	0	0	0	0	0	0	0	0	0	0	0	0	0	0	0	0	0	0	0	0	0	0	0	0	0	0	0	0	0	0	0	0	0	0	0	0	0	0
bacterium_BMS3Abin01	1	0	0	0	3	0	0	0	0	0	0	0	0	0	0	0	0	0	0	0	0	0	0	0	5	0	0	0	0	0	0	0	0	0	0	0	0	0	0	0	8	0	0	0	0	0	0	0	0
bacterium_BMS3Abin02	1	0	0	0	0	0	0	0	3	0	0	0	0	0	0	0	0	0	0	0	0	0	0	0	0	0	0	0	0	0	0	0	0	0	0	0	0	0	0	0	0	0	0	0	0	0	0	0	0
bacterium_BMS3Abin03	1	0	0	0	0	0	0	0	0	0	0	0	0	0	0	0	5	0	0	0	0	0	0	0	0	0	0	0	0	0	0	4	0	0	0	0	0	0	0	0	0	0	0	0	0	0	0	0	0
bacterium_BMS3Abin04	1	0	0	0	0	0	0	0	0	0	0	0	0	0	0	0	0	0	0	0	0	0	0	0	4	0	0	0	0	0	0	3	0	0	0	0	0	0	0	0	0	184	0	129	0	0	0	0	0
bacterium_BMS3Abin05	1	0	0	0	0	0	0	0	0	0	0	0	0	0	0	0	0	0	0	0	0	0	0	0	0	0	0	0	0	0	0	5	0	0	0	0	0	0	0	0	0	0	0	0	0	0	0	0	0
bacterium_BMS3Abin06	1	0	0	0	0	0	0	0	3	0	0	0	0	0	0	0	0	0	0	0	0	0	0	0	0	0	0	0	0	0	0	0	0	0	0	0	0	0	0	0	0	0	0	0	0	0	0	0	0
bacterium_BMS3Abin07	1	0	0	0	4	0	0	0	0	0	0	0	0	0	0	0	0	0	0	0	0	0	0	0	0	0	0	14	0	0	0	9	0	0	0	0	2	0	8	0	54	0	0	0	0	0	0	0	0
bacterium_BMS3Abin10	1	0	0	0	0	0	0	0	0	0	0	0	0	0	0	0	0	0	0	0	0	4	0	0	0	0	0	0	0	0	0	0	0	0	0	0	0	0	0	0	0	0	0	0	0	0	0	0	0
bacterium_BMS3Abin15	1	0	0	0	0	0	0	0	5	0	0	0	0	0	0	0	0	0	0	0	0	0	0	0	0	0	0	0	0	4	0	0	0	0	0	3	0	0	0	0	0	0	0	0	0	0	0	0	0
bacterium_BMS3Bbin01	1	0	0	0	0	0	0	0	0	0	0	0	0	0	0	0	0	0	0	0	0	0	0	0	0	0	0	0	0	0	0	0	0	0	0	0	0	0	0	0	0	0	0	0	0	0	0	0	0
bacterium_BMS3Bbin02	1	0	0	0	0	0	0	0	5	0	0	0	0	0	0	0	0	0	0	0	0	0	0	0	0	7	0	0	0	0	0	0	0	0	0	0	0	0	0	0	0	0	0	0	0	0	0	0	0
bacterium_BMS3Bbin03	1	0	0	0	0	0	0	0	4	0	0	0	0	0	0	0	0	0	0	0	0	0	0	0	0	0	0	0	0	0	0	0	0	0	0	0	0	0	0	0	0	0	0	0	0	0	0	0	0
bacterium_BMS3Bbin05	1	0	0	0	0	0	0	0	0	0	0	0	0	0	0	0	0	0	0	5	0	0	0	0	0	0	0	5	0	0	0	0	0	0	0	0	0	0	0	0	0	0	0	0	0	0	0	0	0
bacterium_BMS3Bbin06	1	0	0	0	0	0	0	0	0	0	0	0	0	0	0	0	13	0	0	0	0	0	0	0	0	6	0	0	0	0	0	21	0	0	0	0	0	0	0	0	39	0	0	0	0	0	0	0	0
bacterium_BMS3Bbin09	1	0	0	0	0	0	0	0	6	0	0	0	0	0	0	0	0	0	0	0	0	0	0	0	0	0	0	0	0	0	0	0	0	0	0	0	0	0	0	0	0	0	0	0	0	0	0	0	0
bacterium_BMS3Bbin12	1	0	0	0	0	0	0	0	0	0	0	0	0	0	0	0	0	0	0	0	0	0	0	5	0	0	0	0	0	0	0	0	0	0	0	0	0	0	0	0	0	0	0	0	0	0	0	0	0
bacterium_BMS3Bbin14	1	0	0	0	0	0	0	0	0	0	0	0	0	0	0	0	3	0	0	0	0	0	0	0	0	0	0	0	0	0	0	0	0	0	0	0	0	0	0	0	0	0	0	0	0	0	0	0	0
bacterium_BRH_c32	1	0	0	0	0	0	0	0	0	0	0	0	0	0	0	0	0	0	0	0	0	0	0	0	0	4	0	0	0	4	0	3	0	0	0	0	0	5	0	0	0	0	0	0	0	0	0	5	0
bacterium_C_53	1	0	0	0	46	0	0	0	0	15	0	0	0	0	0	0	5	9	0	0	0	0	3	0	10	9	0	3	0	4	0	21	0	0	0	0	8	0	0	0	2	0	27	21	305	88	15	24	96
bacterium_CG1_02_42_9	1	0	0	0	0	0	0	0	0	0	0	0	0	0	0	0	0	0	0	0	0	0	0	0	0	0	0	0	0	0	0	0	0	0	0	0	0	0	0	0	0	0	0	0	0	0	0	0	0
bacterium_CG10_37_50	1	0	0	0	0	0	0	0	0	0	0	0	0	0	0	0	8	0	0	0	0	0	0	0	0	0	0	0	0	0	0	0	0	4	0	8	0	0	0	0	0	0	0	0	0	0	0	0	0
bacterium_CG10_49_38	1	0	0	0	0	0	0	0	0	0	0	0	0	0	0	0	6	0	0	0	0	4	0	0	0	4	0	8	0	0	0	6	0	0	0	0	0	0	0	0	0	0	0	0	0	0	0	0	0
bacterium_CG2_30_33_46	1	0	0	0	0	4	0	0	0	0	0	0	0	0	0	0	0	0	0	0	0	0	0	0	0	0	0	0	0	0	0	0	0	0	0	0	0	0	0	0	0	0	0	0	0	0	0	0	0
bacterium_CG2_30_37_16	1	0	0	0	0	0	0	0	0	0	0	0	0	0	0	0	0	0	0	0	0	0	0	0	0	0	0	0	0	0	0	0	0	0	0	0	0	0	0	0	0	0	0	0	0	0	0	0	0
bacterium_D16_34	1	0	0	0	0	0	0	0	0	0	0	0	0	0	0	0	3	0	0	0	0	0	0	0	0	0	0	0	0	0	0	0	0	0	0	0	0	0	0	0	0	0	0	0	0	0	0	0	0
bacterium_D16_36	1	0	0	0	0	0	0	0	0	0	0	0	0	0	0	0	0	0	0	0	0	0	0	0	0	3	0	0	0	4	0	0	0	0	0	0	0	0	0	0	0	0	0	3	142	0	0	0	0
bacterium_D16_50	1	0	0	0	40	0	0	0	0	14	0	0	0	7	0	0	12	23	2	0	0	15	14	0	9	8	3	0	0	3	0	29	0	0	0	2	6	0	0	0	8	0	123	32	105	594	41	72	12
bacterium_D16_51	1	0	0	0	0	0	0	0	0	0	0	0	0	0	0	0	0	0	0	0	0	5	0	0	0	0	0	0	0	0	0	0	0	0	0	0	0	0	0	0	0	0	0	0	0	0	0	0	0
bacterium_D16_54	1	0	0	0	0	0	0	0	0	0	0	0	0	0	0	0	0	0	0	0	0	0	0	0	0	0	0	0	0	0	0	0	0	0	0	0	0	0	0	0	0	0	0	0	4	0	0	4	33
bacterium_D16_59	1	0	0	0	0	0	0	0	0	0	0	0	0	0	0	0	0	0	0	0	0	0	0	0	0	0	0	0	0	0	0	0	0	0	0	0	0	0	0	0	0	0	0	0	15	0	0	7	11
bacterium_D16_63	1	0	0	0	0	0	0	0	0	0	0	0	0	0	0	0	0	0	0	0	0	0	0	0	4	0	0	0	0	0	0	0	0	0	0	0	3	0	0	0	0	0	0	0	8	33	0	0	0
bacterium_DOLZORAL124_38_8	1	0	0	0	3	0	0	0	0	0	0	0	0	0	0	0	0	0	0	0	0	0	0	0	0	4	0	0	0	0	0	79	0	0	0	0	3	0	0	0	2	0	0	0	0	0	0	0	0
bacterium_E08_2017_	1	0	0	0	0	0	0	0	0	0	0	0	0	0	0	0	0	0	0	0	0	0	0	0	0	0	0	0	0	0	0	0	0	0	0	0	0	0	0	0	0	0	0	0	0	0	0	0	0
bacterium_endosymbiont_of_Escarpia_laminata	1	0	0	0	0	0	0	0	8	0	0	0	0	0	0	0	0	0	0	0	0	0	0	0	0	0	0	0	0	0	0	0	0	0	0	0	0	0	0	0	0	0	0	0	0	0	0	0	0
bacterium_endosymbiont_of_Pedicinus_badii	1	0	0	0	0	0	0	0	0	0	0	0	0	0	0	0	0	0	0	0	0	0	0	0	0	0	0	0	0	0	0	0	0	0	0	0	0	0	0	0	0	0	0	0	0	0	0	0	0
bacterium_F082	1	0	0	0	10	4	0	0	0	9	0	0	0	0	0	0	62	7	0	2	0	13	70	0	2744	3	0	11	14	2048	0	3301	11	11	8	6	28	2	18	4	23	7	0	0	0	0	0	0	0
bacterium_F083	1	0	0	0	32	0	0	0	0	0	27	0	0	0	0	0	10	0	0	0	0	7	26	38	724	17	3	1	61	573	0	947	50	13	0	15	51	3	2	0	47	0	0	0	0	0	0	0	0
bacterium_G20	1	0	0	0	0	0	0	0	0	0	0	0	0	0	0	0	0	0	0	0	0	0	0	0	0	0	0	0	0	0	0	3	0	0	0	0	0	0	0	0	0	0	0	0	0	0	0	0	0
bacterium_HR08	1	0	0	0	0	0	0	0	0	0	0	0	0	0	0	0	0	0	0	0	0	0	0	0	0	0	0	0	0	0	0	0	0	0	0	0	0	0	0	0	0	0	0	0	0	0	0	0	7
bacterium_HR10	1	0	0	0	0	0	0	0	8	0	0	0	0	0	0	0	0	0	0	0	0	0	0	0	0	0	0	0	0	0	0	0	0	0	0	0	0	0	0	0	0	0	0	0	0	0	0	0	0
bacterium_HR11	1	0	0	0	0	0	0	0	0	0	0	0	0	0	0	0	0	0	0	0	0	0	0	0	0	0	0	0	0	0	0	0	0	0	0	0	0	0	0	0	0	0	0	0	0	0	0	0	0
bacterium_HR12	1	0	0	0	0	0	0	0	0	0	0	0	0	0	0	0	0	0	0	0	0	0	10	0	0	0	0	0	0	0	0	0	0	0	0	0	0	0	0	0	0	0	0	0	0	0	0	0	0
bacterium_HR15	1	0	0	0	0	0	0	0	0	0	0	0	0	0	0	0	0	0	0	0	0	0	0	0	0	0	0	0	0	0	0	5	0	0	0	0	0	0	0	0	0	0	0	0	0	0	0	0	0
bacterium_HR16	1	0	0	0	0	0	0	0	5	0	0	0	0	0	0	0	0	0	0	0	0	0	0	0	0	0	0	0	0	0	0	0	0	0	0	0	0	0	0	0	0	0	0	0	0	0	0	0	0
bacterium_HR17	1	0	0	0	0	0	0	0	0	0	0	0	0	0	0	0	0	0	0	0	0	0	0	0	0	0	0	0	0	0	0	0	0	0	0	0	0	0	0	0	0	0	0	0	0	0	0	0	0
bacterium_HR18	1	0	0	0	0	0	0	0	12	0	0	0	0	0	0	0	0	0	0	0	0	0	0	0	4	0	0	0	0	0	0	1	0	0	0	0	0	0	0	0	0	0	0	0	0	0	0	0	0
bacterium_HR19	1	0	0	0	0	0	0	0	0	0	0	0	0	0	0	0	0	0	0	0	0	0	0	0	0	0	0	0	0	6	0	0	0	0	0	0	0	0	0	0	0	0	0	0	0	0	0	0	0
bacterium_HR23	1	0	0	0	0	0	0	0	0	0	0	0	0	0	0	0	0	0	0	0	0	0	0	0	0	0	0	0	0	0	0	0	0	0	0	0	0	0	0	0	0	0	0	0	0	0	0	0	0
bacterium_HR24	1	0	0	0	0	0	0	0	3	0	0	0	0	0	0	0	0	0	0	0	0	0	0	0	0	0	0	0	0	0	0	0	0	0	0	0	0	0	0	0	0	0	0	0	0	0	0	0	0
bacterium_HR26	1	0	0	0	7	0	0	0	0	0	0	0	0	0	0	0	0	0	0	0	0	3	0	0	0	0	0	0	0	0	0	0	0	0	0	0	0	0	0	0	0	0	0	0	0	0	0	0	0
bacterium_HR27	1	0	0	0	0	0	0	0	0	0	0	0	0	0	0	0	0	0	0	0	0	0	0	0	0	0	0	0	0	6	0	0	0	0	0	0	0	0	0	0	0	0	0	0	0	0	0	0	0
bacterium_HR28	1	0	0	0	0	0	0	0	0	0	0	0	0	0	0	0	0	0	0	0	0	0	0	0	0	0	0	0	0	0	0	0	0	0	0	0	0	0	0	0	0	0	0	0	0	0	0	0	0
bacterium_HR29	1	0	0	0	0	0	0	0	0	0	0	0	0	0	0	0	8	0	0	0	0	0	0	0	0	0	0	0	0	0	0	0	0	0	0	0	0	0	0	0	0	0	0	0	0	0	0	0	0
bacterium_HR30	1	0	0	0	0	0	0	0	0	0	0	0	0	0	0	0	0	0	0	0	0	0	0	0	0	0	0	0	0	0	0	0	0	0	0	0	0	0	0	0	0	0	0	0	0	0	0	0	0
[truncated: 18,658 more rows]
[truncated: 32 more columns]
