# Supplementary material for: Preliminary exploratory research on the application value of oral and intestinal meta-genomics in predicting subjects' occupations–A case study of the distinction between students and migrant workers
Source: Front Microbiol. 2024 Feb 6;14:1330603. doi: 10.3389/fmicb.2023.1330603 (PMC10883652; doi:10.3389/fmicb.2023.1330603)
Supplement: Supplementary file 4 [file Data_Sheet_4.ZIP]

Archive with 12 entries (12 files):
- File_S3_6.RData
- File_S3_7.RData
- File_S3_8.RData
- File_S3_9.RData
- File_S3_10.RData
- File_S3_11.RData
- File_S3_12.RData
- File_S3_1.RData
- File_S3_2.RData
- File_S3_3.RData
- File_S3_4.RData
- File_S3_5.RData
